# Supplementary material for: Biosynthesis and Signal Transduction of ABA, JA, and BRs in Response to Drought Stress of Kentucky Bluegrass
Source: Int J Mol Sci. 2019 Mar 14;20(6):1289. doi: 10.3390/ijms20061289 (PMC6471471; doi:10.3390/ijms20061289)
Supplement: Supplementary file 1 [file ijms-20-01289-s001.zip]

Archive with 9 entries (9 files):
- Figure S1. Species distribution of all the unigene sequences.tif
- Figure S2. The repeatability of the libraries wereas evaluated.tif
- Figure S3. Cluster analysis of samples.gene_tpm_bray_tree.tif
- Figure S4. Comparative analysis of differentially expressed genes (DEGs) in the drought period.tif
- Table s1 Summary statistics of the Kentucky Bluegrass transcriptome assemblies..xlsx
- Table s2 Unigene and transcript length statistics.xlsx
- Table s3 Unigenes annotated in different databases.xlsx
- Table s4 Differentially expressed genes (DEGs) in Kentucky Bluegrass under drought stress..xlsx
- Table s5 The primers used for qRT -PCR.xlsx
