# Supplementary material for: Biosynthesis and Signal Transduction of ABA, JA, and BRs in Response to Drought Stress of Kentucky Bluegrass
Source: Int J Mol Sci. 2019 Mar 14;20(6):1289. doi: 10.3390/ijms20061289 (PMC6471471; doi:10.3390/ijms20061289)
Supplement: Supplementary file 1 [file ijms-20-01289-s001.zip › Table s1 Summary statistics of the Kentucky Bluegrass transcriptome assemblies..xlsx]

## Sheet: Sheet1
Sample	Raw Reads	Clean Reads	Error（%）	Q20 Bases Ratio(%)	Q30 Bases Ratio(%)	GC Bases Ratio(%)
0h-1	45663480	43257792	0.01	98.83	95.59	59.32
0h-2	43491540	41209708	0.01	98.83	95.55	60.45
0h-3	48044756	45583064	0.01	98.83	95.56	60.8
2h-1	43035528	40739538	0.01	98.84	95.63	57.8
2h-2	40963024	38978108	0.01	98.87	95.75	56.5
2h-3	46250006	43769410	0.01	98.83	95.59	58.76
16h-1	44246146	42055996	0.01	98.89	95.8	57.9
16h-2	44634652	42375612	0.01	98.86	95.72	56.36
16h-3	45047864	42693220	0.01	98.84	95.64	58.38
