# Supplementary material for: Biosynthesis and Signal Transduction of ABA, JA, and BRs in Response to Drought Stress of Kentucky Bluegrass
Source: Int J Mol Sci. 2019 Mar 14;20(6):1289. doi: 10.3390/ijms20061289 (PMC6471471; doi:10.3390/ijms20061289)
Supplement: Supplementary file 1 [file ijms-20-01289-s001.zip › Table s2 Unigene and transcript length statistics.xlsx]

## Sheet: Sheet1
	Counts	>=500bp	>=1000bp	N50（bp）	N90（bp）	Max Len（nt）	Min Len（nt）	Total Len（nt）	Average Len（nt）
Transcript	643096	355401	96544	747	374	14710	300	435994160	677.96
Unigene	199083	111566	35248	821	376	14710	300	143107455	718.83
