# Supplementary material for: Biosynthesis and Signal Transduction of ABA, JA, and BRs in Response to Drought Stress of Kentucky Bluegrass
Source: Int J Mol Sci. 2019 Mar 14;20(6):1289. doi: 10.3390/ijms20061289 (PMC6471471; doi:10.3390/ijms20061289)
Supplement: Supplementary file 1 [file ijms-20-01289-s001.zip › Table s3 Unigenes annotated in different databases.xlsx]

## Sheet: Sheet1
Database	Number of genes	Percentage(%)
Annotated in CDD	55292	27.77
Annotated in KOG	41991	21.09
Annotated in NR	109922	55.21
Annotated in NT	88120	44.26
Annotated in PFAM	38062	19.12
Annotated in Swissprot	73208	36.77
Annotated in TrEMBL	110075	55.29
Annotated in GO	91237	45.83
Annotated in KEGG	13601	6.83
Annotated in at least one database	122431	61.5
Annotated in all database	3120	1.57
Total genes	199083	100
