# Supplementary material for: Biosynthesis and Signal Transduction of ABA, JA, and BRs in Response to Drought Stress of Kentucky Bluegrass
Source: Int J Mol Sci. 2019 Mar 14;20(6):1289. doi: 10.3390/ijms20061289 (PMC6471471; doi:10.3390/ijms20061289)
Supplement: Supplementary file 1 [file ijms-20-01289-s001.zip › Table s4 Differentially expressed genes (DEGs) in Kentucky Bluegrass under drought stress..xlsx]

## Sheet: Sheet1
	2h-vs-oh.DESeq.diff						16h-vs-oh.DESeq.diff						16h-vs-2h.DESeq.diff
Gene id	MeanTPM (2h)	MeanTPM (0h)	log2FoldChange	pValue	qValue	Diff	MeanTPM (16h)	MeanTPM (0h)	log2FoldChange	pValue	qValue	Diff	MeanTPM (16h)	MeanTPM (2h)	log2FoldChange	pValue	qValue	Diff
TRINITY_DN76710_c0_g1	73.5363	29.403	1.32249	6.68106e-05	0.00017733	Up	156.682	29.403	2.4138	1.83e-08	1.39e-06	Up	156.682	73.5363	1.09131	0.00396582	0.00757306	Up
TRINITY_DN86825_c2_g1	7.16757	0.681029	3.3957	6.74737e-05	0.000178889	Up	18.0331	0.681029	4.72679	7.26e-14	1.92e-11	Up	18.0331	7.16757	1.33109	2.77046e-07	1.17051e-06	Up
TRINITY_DN94369_c4_g2	10.2031	3.08716	1.72466	4.71822e-05	0.000128861	Up	32.2474	3.08716	3.38483	1.55e-13	3.83e-11	Up	32.2474	10.2031	1.66018	0.000111487	0.000291143	Up
TRINITY_DN65714_c0_g1	21.8765	8.61042	1.34523	0.0100117	0.0169503	Up	50.0748	8.61042	2.53993	3.04e-10	3.75e-08	Up	50.0748	21.8765	1.1947	0.002459	0.00491954	Up
TRINITY_DN66068_c1_g1	68.32	5.61588	3.60473	0.000531778	0.00118527	Up	154.402	5.61588	4.78104	1.72e-10	2.26e-08	Up	154.402	68.32	1.17631	0.0247223	0.0391176	Up
TRINITY_DN71363_c0_g3	6.88276	2.61136	1.39818	0.000918232	0.00195131	Up	69.144	2.61136	4.72673	1.66e-24	2.91e-21	Up	69.144	6.88276	3.32855	6.53089e-11	5.71477e-10	Up
TRINITY_DN89952_c3_g2	11.7717	4.14517	1.50582	3.63361e-06	1.21864e-05	Up	38.3045	4.14517	3.20801	2.18e-13	5.28e-11	Up	38.3045	11.7717	1.70219	0.00157081	0.00327387	Up
TRINITY_DN70958_c0_g3	6.21937	1.99209	1.64248	0.0195555	0.0307037	Up	18.0496	1.99209	3.17961	1.27e-06	5.22e-05	Up	18.0496	6.21937	1.53712	0.0022082	0.0044549	Up
TRINITY_DN86096_c0_g1	10.8104	4.72759	1.19324	0.0241005	0.0370704	Up	25.7818	4.72759	2.44717	2.46e-07	1.31e-05	Up	25.7818	10.8104	1.25394	1.11155e-05	3.48729e-05	Up
TRINITY_DN57266_c0_g1	25.1312	6.62914	1.92259	0.00566821	0.0101764	Up	145.693	6.62914	4.45796	1.24e-42	1.96e-38	Up	145.693	25.1312	2.53537	1.66255e-52	8.82847e-50	Up
TRINITY_DN93197_c5_g2	6.78949	2.48335	1.45102	0.00661781	0.0117185	Up	17.049	2.48335	2.77933	9.06e-13	1.9e-10	Up	17.049	6.78949	1.32831	0.00363383	0.00701179	Up
TRINITY_DN82493_c0_g1	5.56277	0.282346	4.30027	0.000468568	0.00105664	Up	23.0559	0.282346	6.35153	3.52e-24	5.77e-21	Up	23.0559	5.56277	2.05126	2.26842e-05	6.72817e-05	Up
TRINITY_DN43530_c0_g2	5.13874	1.21863	2.07615	1.25967e-05	3.82255e-05	Up	10.5305	1.21863	3.11123	8.55e-11	1.22e-08	Up	10.5305	5.13874	1.03508	0.000109367	0.000286251	Up
TRINITY_DN64498_c0_g1	5.83228	1.46168	1.99643	6.92557e-05	0.000183266	Up	11.7623	1.46168	3.00847	2.9e-10	3.59e-08	Up	11.7623	5.83228	1.01204	0.0113227	0.0195224	Up
TRINITY_DN76742_c0_g1	5.89156	2.76375	1.09202	0.00101113	0.00213216	Up	13.239	2.76375	2.2601	1.57e-07	8.9e-06	Up	13.239	5.89156	1.16808	0.00336763	0.00654695	Up
TRINITY_DN69889_c1_g1	37.1824	7.03649	2.40169	8.75441e-09	4.83015e-08	Up	111.525	7.03649	3.98636	1.19e-14	3.71e-12	Up	111.525	37.1824	1.58467	0.000123106	0.000318795	Up
TRINITY_DN68244_c1_g1	41.2457	9.60894	2.1018	0.0121367	0.0201426	Up	133.738	9.60894	3.79889	8.54e-12	1.5e-09	Up	133.738	41.2457	1.69709	2.31505e-05	6.85632e-05	Up
TRINITY_DN87683_c1_g1	7.08209	2.0092	1.81756	0.000746687	0.00161631	Up	15.1925	2.0092	2.91867	6.36e-09	5.45e-07	Up	15.1925	7.08209	1.10112	0.000201975	0.000501233	Up
TRINITY_DN89053_c1_g1	14.0631	5.68752	1.30605	0.017758	0.0282982	Up	31.0511	5.68752	2.44877	1.91e-06	7.38e-05	Up	31.0511	14.0631	1.14272	0.00136736	0.00288513	Up
TRINITY_DN93049_c3_g3	12.6396	1.0264	3.62228	1.13872e-25	8.62474e-24	Up	26.4596	1.0264	4.68812	1.32e-15	4.89e-13	Up	26.4596	12.6396	1.06584	0.00340058	0.00660303	Up
TRINITY_DN79162_c0_g1	11.9832	2.14279	2.48346	0.00612071	0.0108945	Up	37.7244	2.14279	4.13794	3e-09	2.88e-07	Up	37.7244	11.9832	1.65448	0.0189057	0.030849	Up
TRINITY_DN57389_c0_g1	9.1433	1.42513	2.68162	0.000323558	0.000752506	Up	21.3779	1.42513	3.90696	7.45e-09	6.29e-07	Up	21.3779	9.1433	1.22534	0.000890268	0.0019516	Up
TRINITY_DN59555_c0_g1	5.17512	1.46927	1.81649	0.00234642	0.0045898	Up	18.0664	1.46927	3.62014	1.24e-09	1.31e-07	Up	18.0664	5.17512	1.80365	0.00201038	0.00409899	Up
TRINITY_DN52472_c0_g1	9.49455	1.41188	2.74949	0.00653367	0.0115776	Up	24.5601	1.41188	4.12063	6.57e-11	9.63e-09	Up	24.5601	9.49455	1.37115	0.00628711	0.0114994	Up
TRINITY_DN51808_c0_g1	19.8611	61.8094	-1.63788	2.35703e-14	3.99206e-13	Down	5.18976	61.8094	-3.57409	1.02e-25	2.16e-22	Down	5.18976	19.8611	-1.9362	2.31403e-08	1.20395e-07	Down
TRINITY_DN74825_c0_g2	10.7114	41.6544	-1.95932	3.67867e-14	6.00958e-13	Down	2.28994	41.6544	-4.18509	1.29e-09	1.35e-07	Down	2.28994	10.7114	-2.22577	0.00572677	0.0105768	Down
TRINITY_DN82834_c0_g2	33.0567	73.6597	-1.15593	0.000462891	0.00104448	Down	9.44826	73.6597	-2.96275	1.32e-23	1.92e-20	Down	9.44826	33.0567	-1.80682	9.47084e-16	2.17161e-14	Down
TRINITY_DN84305_c0_g4	6.86603	14.0579	-1.03383	0.0136972	0.0224288	Down	3.37544	14.0579	-2.05823	4.72e-06	0.000159973	Down	3.37544	6.86603	-1.0244	0.00669435	0.012162	Down
TRINITY_DN50591_c0_g1	25.9625	94.3734	-1.86195	8.16092e-18	2.53039e-16	Down	12.2271	94.3734	-2.9483	3.05e-24	5.14e-21	Down	12.2271	25.9625	-1.08635	1.42576e-05	4.38629e-05	Down
TRINITY_DN82126_c0_g1	9.70341	20.5545	-1.08289	0.0208713	0.0325989	Down	0.831081	20.5545	-4.62832	1.35e-17	7.21e-15	Down	0.831081	9.70341	-3.54543	2.79053e-30	3.44186e-28	Down
TRINITY_DN51808_c1_g1	12.386	74.0965	-2.5807	9.26822e-29	9.01034e-27	Down	5.48632	74.0965	-3.7555	2.05e-25	4.17e-22	Down	5.48632	12.386	-1.1748	0.0146399	0.0246184	Down
TRINITY_DN60429_c0_g2	49.5822	233.016	-2.23253	1.44536e-13	2.09947e-12	Down	13.5885	233.016	-4.09997	1.84e-12	3.61e-10	Down	13.5885	49.5822	-1.86743	0.000508012	0.00116916	Down
TRINITY_DN72573_c3_g1	30.7402	64.0568	-1.05923	1.82759e-06	6.46869e-06	Down	7.86052	64.0568	-3.02666	4.79e-17	2.31e-14	Down	7.86052	30.7402	-1.96743	1.54605e-06	5.68873e-06	Down
TRINITY_DN54138_c0_g1	12.9272	42.4596	-1.71568	2.53726e-05	7.29615e-05	Down	5.57973	42.4596	-2.92782	2.27e-10	2.89e-08	Down	5.57973	12.9272	-1.21214	0.0120721	0.0206881	Down
TRINITY_DN71112_c0_g1	53.924	204.103	-1.9203	1.62874e-09	1.04143e-08	Down	16.2614	204.103	-3.64977	1.08e-17	5.91e-15	Down	16.2614	53.924	-1.72948	5.34447e-08	2.5869e-07	Down
TRINITY_DN56676_c1_g1	9.38698	43.3203	-2.20631	1.42388e-11	1.37215e-10	Down	3.96005	43.3203	-3.45145	1.4e-21	1.5e-18	Down	3.96005	9.38698	-1.24514	0.00255178	0.00509022	Down
TRINITY_DN92307_c3_g2	13.4355	29.3517	-1.12739	0.000128954	0.000324106	Down	5.91792	29.3517	-2.31028	9.64e-08	5.84e-06	Down	5.91792	13.4355	-1.18289	0.0039875	0.00761276	Down
TRINITY_DN76178_c1_g3	5.58167	88.137	-3.98098	3.67666e-36	5.92385e-34	Down	1.70675	88.137	-5.69043	3.13e-31	1.36e-27	Down	1.70675	5.58167	-1.70945	0.0223086	0.0358028	Down
TRINITY_DN83314_c0_g1	8.76597	19.675	-1.16638	0.00596578	0.0106434	Down	1.81063	19.675	-3.4418	1.6e-10	2.11e-08	Down	1.81063	8.76597	-2.27542	0.00305983	0.00598473	Down
TRINITY_DN73523_c0_g1	32.5769	102.43	-1.65271	1.40966e-10	1.11392e-09	Down	3.75737	102.43	-4.76877	1.3e-12	2.62e-10	Down	3.75737	32.5769	-3.11606	1.86353e-05	5.61599e-05	Down
TRINITY_DN60249_c0_g1	6.90864	22.2092	-1.68469	2.72176e-13	3.72821e-12	Down	2.0464	22.2092	-3.44	1.67e-12	3.31e-10	Down	2.0464	6.90864	-1.75531	0.011665	0.0200524	Down
TRINITY_DN93721_c2_g1	7.29489	37.7396	-2.37112	1.14999e-24	7.92614e-23	Down	2.52782	37.7396	-3.90011	7.69e-29	2.77e-25	Down	2.52782	7.29489	-1.52899	2.77169e-05	8.09163e-05	Down
TRINITY_DN72208_c0_g2	15.8514	32.0496	-1.01569	1.01454e-07	4.54139e-07	Down	5.003	32.0496	-2.67944	3.97e-16	1.6e-13	Down	5.003	15.8514	-1.66375	0.00031274	0.00074956	Down
TRINITY_DN84666_c2_g1	28.3179	74.3437	-1.3925	6.79309e-06	2.16648e-05	Down	7.57351	74.3437	-3.29518	2.82e-20	2.3e-17	Down	7.57351	28.3179	-1.90268	2.37741e-07	1.01767e-06	Down
TRINITY_DN56630_c0_g1	8.00653	19.2403	-1.26488	4.94222e-07	1.94469e-06	Down	2.66443	19.2403	-2.85223	5.57e-11	8.25e-09	Down	2.66443	8.00653	-1.58735	0.00203553	0.00414245	Down
TRINITY_DN58096_c0_g1	37.3431	79.5616	-1.09123	2.31118e-08	1.17197e-07	Down	8.02677	79.5616	-3.30918	6.05e-18	3.44e-15	Down	8.02677	37.3431	-2.21795	4.84815e-12	5.35696e-11	Down
TRINITY_DN60201_c0_g2	434.123	1000.63	-1.20473	4.05515e-08	1.95931e-07	Down	103.721	1000.63	-3.27013	1.13e-34	8.38e-31	Down	103.721	434.123	-2.0654	2.29502e-19	9.46992e-18	Down
TRINITY_DN64530_c0_g1	22.6618	46.7041	-1.04329	0.0155481	0.0251168	Down	11.1309	46.7041	-2.06898	6.59e-10	7.5e-08	Down	11.1309	22.6618	-1.02569	2.08737e-07	9.03615e-07	Down
TRINITY_DN56614_c0_g1	40.247	98.0773	-1.28504	1.3501e-08	7.16692e-08	Down	18.2467	98.0773	-2.42629	1.28e-12	2.6e-10	Down	18.2467	40.247	-1.14125	0.000413557	0.000968944	Down
TRINITY_DN87830_c2_g2	29.3297	67.8747	-1.21051	1.19645e-05	3.6439e-05	Down	10.2297	67.8747	-2.73011	1.86e-19	1.3e-16	Down	10.2297	29.3297	-1.5196	1.73607e-10	1.38873e-09	Down
TRINITY_DN50902_c0_g1	10.8862	27.259	-1.32423	3.24174e-09	1.94924e-08	Down	5.14245	27.259	-2.4062	2.58e-09	2.53e-07	Down	5.14245	10.8862	-1.08197	0.00929092	0.0163552	Down
TRINITY_DN55105_c0_g1	174.964	390.337	-1.15766	0.000946107	0.00200734	Down	53.7628	390.337	-2.86004	1.52e-10	2.02e-08	Down	53.7628	174.964	-1.70237	0.000337258	0.000803612	Down
TRINITY_DN66770_c0_g3	26.1997	59.6989	-1.18815	3.57252e-07	1.4423e-06	Down	6.96609	59.6989	-3.09928	1.16e-18	7.44e-16	Down	6.96609	26.1997	-1.91113	8.1535e-10	5.69039e-09	Down
TRINITY_DN86000_c2_g1	5.11882	10.8988	-1.09028	0.00533672	0.00965268	Down	1.39639	10.8988	-2.9644	3.65e-08	2.53e-06	Down	1.39639	5.11882	-1.87411	0.000268434	0.000651429	Down
TRINITY_DN88178_c2_g3	18.539	52.3614	-1.49794	3.74849e-08	1.82309e-07	Down	7.91802	52.3614	-2.72529	1.8e-15	6.44e-13	Down	7.91802	18.539	-1.22735	2.10139e-05	6.27326e-05	Down
TRINITY_DN90545_c3_g2	2366.19	5034.93	-1.08941	5.94261e-07	2.30539e-06	Down	212.264	5034.93	-4.56804	2.4e-28	7.56e-25	Down	212.264	2366.19	-3.47864	2.97072e-14	5.13779e-13	Down
TRINITY_DN93923_c5_g1	25.3286	56.9084	-1.16788	1.18117e-07	5.22401e-07	Down	4.65168	56.9084	-3.61282	1.38e-15	5.09e-13	Down	4.65168	25.3286	-2.44494	2.03675e-08	1.07134e-07	Down
TRINITY_DN58894_c0_g1	34.4025	124	-1.84976	2.20339e-11	2.04338e-10	Down	9.08429	124	-3.77083	5.96e-07	2.77e-05	Down	9.08429	34.4025	-1.92107	0.0170916	0.0282122	Down
TRINITY_DN54694_c0_g1	21.8344	74.7666	-1.77579	1.26135e-20	5.7473e-19	Down	10.4921	74.7666	-2.83309	4.64e-19	3.07e-16	Down	10.4921	21.8344	-1.0573	0.01919	0.03125	Down
TRINITY_DN67738_c1_g1	9.87043	19.8648	-1.00903	7.32602e-14	1.12836e-12	Down	4.37093	19.8648	-2.1842	1.25e-13	3.16e-11	Down	4.37093	9.87043	-1.17517	0.0109557	0.0189803	Down
TRINITY_DN72118_c1_g1	58.3757	1.92236	4.92442	1.22855e-49	4.0985e-47	Up	5.87671	1.92236	1.61213	0.000231874	0.00385471	Up	5.87671	58.3757	-3.31229	6.58204e-27	6.18157e-25	Down
TRINITY_DN82380_c1_g1	38.7253	4.99074	2.95595	1.22016e-26	1.00978e-24	Up	18.8235	4.99074	1.91521	0.000211387	0.0035876	Up	18.8235	38.7253	-1.04074	3.08755e-13	4.35782e-12	Down
TRINITY_DN68480_c0_g1	198.815	8.84266	4.49081	7.52277e-16	1.6782e-14	Up	42.1711	8.84266	2.2537	0.000240598	0.00397255	Up	42.1711	198.815	-2.2371	1.18845e-23	8.21824e-22	Down
TRINITY_DN84250_c0_g1	16.1599	1.96261	3.04157	5.55405e-23	3.27376e-21	Up	7.05367	1.96261	1.8456	1.3e-06	5.31e-05	Up	7.05367	16.1599	-1.19597	1.24218e-06	4.6498e-06	Down
TRINITY_DN74646_c0_g2	17.0171	0.501433	5.08479	1.02307e-13	1.5303e-12	Up	5.69688	0.501433	3.50604	7.59e-06	0.000237945	Up	5.69688	17.0171	-1.57874	0.000258401	0.000629231	Down
TRINITY_DN78587_c0_g2	21.0509	2.52346	3.0604	3.97716e-34	5.67957e-32	Up	7.08331	2.52346	1.48902	4.53e-05	0.00104369	Up	7.08331	21.0509	-1.57138	4.65358e-14	7.74266e-13	Down
TRINITY_DN88799_c2_g1	20.1162	1.4836	3.76119	2.14677e-20	9.48339e-19	Up	8.66231	1.4836	2.54565	3.51e-05	0.000852532	Up	8.66231	20.1162	-1.21554	1.37293e-07	6.14726e-07	Down
TRINITY_DN87497_c1_g2	137.249	5.22784	4.71444	3.08509e-15	6.14641e-14	Up	30.3564	5.22784	2.53771	8.81e-08	5.41e-06	Up	30.3564	137.249	-2.17672	0.0257503	0.0404803	Down
TRINITY_DN89837_c3_g3	17.7682	1.22418	3.85941	3.11151e-08	1.53814e-07	Up	5.7822	1.22418	2.23981	0.00232065	0.0229563	Up	5.7822	17.7682	-1.6196	0.00091903	0.00200927	Down
TRINITY_DN90456_c2_g3	54.2527	5.12665	3.40361	1.8627e-36	3.05944e-34	Up	12.8372	5.12665	1.32425	0.00439353	0.0367823	Up	12.8372	54.2527	-2.07936	5.76003e-21	2.94228e-19	Down
TRINITY_DN80562_c0_g1	42.7849	4.85279	3.14022	1.28365e-29	1.33166e-27	Up	13.7918	4.85279	1.50692	0.00047189	0.00675634	Up	13.7918	42.7849	-1.63329	1.35074e-18	5.0173e-17	Down
TRINITY_DN84420_c1_g1	56.9115	0.642447	6.469	3.73674e-20	1.61305e-18	Up	15.4113	0.642447	4.58426	1.69e-09	1.72e-07	Up	15.4113	56.9115	-1.88474	1.47466e-12	1.80917e-11	Down
TRINITY_DN64506_c1_g2	217.446	5.44016	5.32087	2.16559e-32	2.76547e-30	Up	22.3239	5.44016	2.03687	1.19e-05	0.000347426	Up	22.3239	217.446	-3.284	1.3568e-23	9.33314e-22	Down
TRINITY_DN75411_c0_g2	71.465	14.3906	2.31211	5.19864e-14	8.25028e-13	Up	31.2394	14.3906	1.11824	0.000936796	0.0114776	Up	31.2394	71.465	-1.19387	0.000432899	0.00100988	Down
TRINITY_DN82439_c0_g1	110.045	22.3138	2.30209	1.11659e-35	1.74655e-33	Up	49.0939	22.3138	1.13761	0.000743868	0.00962378	Up	49.0939	110.045	-1.16448	3.76054e-10	2.811e-09	Down
TRINITY_DN69530_c0_g3	33.6856	1.23684	4.76741	3.16053e-27	2.74665e-25	Up	5.93461	1.23684	2.2625	0.000213818	0.00361664	Up	5.93461	33.6856	-2.50491	4.55353e-17	1.32004e-15	Down
TRINITY_DN60898_c3_g1	84.0745	7.89462	3.41273	5.06477e-19	1.87478e-17	Up	18.7524	7.89462	1.24814	0.00482525	0.0393844	Up	18.7524	84.0745	-2.16459	0.000489893	0.00113056	Down
TRINITY_DN68056_c0_g4	24.9083	1.81601	3.77778	0.000395732	0.000904724	Up	10.372	1.81601	2.51384	0.00509349	0.0409438	Up	10.372	24.9083	-1.26393	0.00819921	0.0146092	Down
TRINITY_DN70329_c0_g1	92.1327	6.20172	3.89297	4.527e-06	1.49163e-05	Up	15.3046	6.20172	1.30323	0.000876205	0.0109099	Up	15.3046	92.1327	-2.58975	0.00254821	0.00508368	Down
TRINITY_DN94202_c6_g5	17.1796	1.72691	3.31443	1.1815e-10	9.47642e-10	Up	8.26492	1.72691	2.25881	7.44e-05	0.00155312	Up	8.26492	17.1796	-1.05563	0.0074106	0.013373	Down
TRINITY_DN86461_c1_g1	16.9982	2.46036	2.78844	4.21134e-30	4.55397e-28	Up	5.19063	2.46036	1.07704	0.0051464	0.0412576	Up	5.19063	16.9982	-1.7114	1.22781e-18	4.5937e-17	Down
TRINITY_DN56116_c0_g1	39.931	5.66015	2.8186	8.59905e-14	1.30568e-12	Up	16.1263	5.66015	1.5105	0.000925625	0.0113683	Up	16.1263	39.931	-1.30809	0.000133293	0.000343078	Down
TRINITY_DN54660_c0_g1	15.0753	1.63812	3.20207	2.96597e-19	1.13472e-17	Up	5.7643	1.63812	1.81511	0.00589244	0.0455505	Up	5.7643	15.0753	-1.38697	2.92678e-09	1.82416e-08	Down
TRINITY_DN85791_c2_g1	14.74	1.92866	2.93406	4.00961e-05	0.000111158	Up	6.65261	1.92866	1.78632	0.00229364	0.0227564	Up	6.65261	14.74	-1.14774	0.0162965	0.0270378	Down
TRINITY_DN49235_c0_g1	33.799	0.983346	5.10314	1.07162e-09	7.09698e-09	Up	9.83892	0.983346	3.32273	0.000145924	0.00267025	Up	9.83892	33.799	-1.78041	1.14196e-07	5.19317e-07	Down
TRINITY_DN75916_c0_g4	21.0312	0.843162	4.64058	1.32852e-11	1.28797e-10	Up	10.4598	0.843162	3.6329	8.28e-07	3.66e-05	Up	10.4598	21.0312	-1.00768	0.0126051	0.0214848	Down
TRINITY_DN91580_c3_g1	162.348	7.42492	4.45057	5.29583e-63	3.28787e-60	Up	36.3681	7.42492	2.29223	2.77e-09	2.69e-07	Up	36.3681	162.348	-2.15834	5.37366e-13	7.22666e-12	Down
TRINITY_DN85333_c1_g1	110.071	19.4288	2.50216	1.76263e-28	1.67708e-26	Up	44.5296	19.4288	1.19657	0.00142362	0.0158809	Up	44.5296	110.071	-1.3056	1.08827e-12	1.37136e-11	Down
TRINITY_DN87461_c1_g2	41.1678	7.07457	2.5408	1.01717e-12	1.24021e-11	Up	20.0679	7.07457	1.50418	0.000265569	0.00429416	Up	20.0679	41.1678	-1.03662	9.47205e-05	0.000250781	Down
TRINITY_DN83973_c0_g1	13.2007	1.11609	3.56409	6.28953e-07	2.42825e-06	Up	5.45934	1.11609	2.29027	0.00110473	0.0130354	Up	5.45934	13.2007	-1.27382	0.000562936	0.00128372	Down
TRINITY_DN64566_c0_g1	21.6733	2.48878	3.1224	2.50587e-08	1.2625e-07	Up	7.49843	2.48878	1.59115	0.00287352	0.0268973	Up	7.49843	21.6733	-1.53126	0.00147063	0.00308042	Down
TRINITY_DN90635_c1_g1	14.6318	1.62597	3.16974	1.97298e-13	2.77877e-12	Up	5.79223	1.62597	1.83282	0.000924345	0.011357	Up	5.79223	14.6318	-1.33692	0.000292182	0.000703908	Down
TRINITY_DN58409_c0_g1	17.8438	1.8249	3.28953	2.54603e-13	3.50511e-12	Up	6.69378	1.8249	1.875	8.85e-06	0.000270992	Up	6.69378	17.8438	-1.41453	0.00268871	0.00533993	Down
TRINITY_DN86583_c1_g1	36.7262	3.21495	3.51394	8.6826e-11	7.14324e-10	Up	11.2127	3.21495	1.80227	0.000199041	0.00341595	Up	11.2127	36.7262	-1.71167	0.0245886	0.0389836	Down
TRINITY_DN76321_c0_g1	49.4218	6.29034	2.97394	4.59731e-10	3.27589e-09	Up	18.2193	6.29034	1.53425	0.00201459	0.0206739	Up	18.2193	49.4218	-1.43968	0.00706907	0.0127901	Down
TRINITY_DN59392_c0_g1	42.9632	0.659955	6.02459	5.15022e-27	4.39335e-25	Up	12.9062	0.659955	4.28956	3.67e-09	3.41e-07	Up	12.9062	42.9632	-1.73503	0.000824779	0.00182092	Down
TRINITY_DN88163_c2_g3	31.7664	3.00684	3.40118	1.02886e-19	4.16197e-18	Up	11.792	3.00684	1.97149	1.98e-05	0.00053136	Up	11.792	31.7664	-1.42969	7.66581e-11	6.60045e-10	Down
TRINITY_DN89465_c2_g1	68.9174	7.38377	3.22244	7.78293e-105	2.0858e-101	Up	17.0733	7.38377	1.20931	0.000392784	0.00585255	Up	17.0733	68.9174	-2.01312	2.79464e-37	5.59772e-35	Down
TRINITY_DN52891_c0_g1	13.1733	1.2085	3.44633	2.22591e-08	1.13256e-07	Up	5.74376	1.2085	2.24878	0.000579883	0.00793569	Up	5.74376	13.1733	-1.19755	0.000167122	0.000421849	Down
TRINITY_DN69988_c1_g1	41.2686	6.50357	2.66574	5.1198e-08	2.42362e-07	Up	20.5078	6.50357	1.65687	0.0042	0.0355808	Up	20.5078	41.2686	-1.00887	0.0218287	0.0351017	Down
TRINITY_DN90015_c2_g2	20.0404	2.28586	3.1321	6.6243e-13	8.40374e-12	Up	7.67301	2.28586	1.74706	0.00069135	0.00908113	Up	7.67301	20.0404	-1.38504	0.000132692	0.000341613	Down
TRINITY_DN60865_c0_g1	41.3095	1.93655	4.41491	3.62326e-25	2.61296e-23	Up	6.41077	1.93655	1.72701	0.000148391	0.00270597	Up	6.41077	41.3095	-2.68791	5.83902e-13	7.78735e-12	Down
TRINITY_DN84117_c0_g1	30.9184	6.408	2.27052	1.12832e-33	1.56676e-31	Up	14.5868	6.408	1.18671	8.88e-05	0.00178945	Up	14.5868	30.9184	-1.08381	9.90545e-19	3.75379e-17	Down
TRINITY_DN90140_c2_g3	71.0535	8.73382	3.02422	3.30569e-14	5.4501e-13	Up	25.8635	8.73382	1.56623	0.000444657	0.00644418	Up	25.8635	71.0535	-1.45799	8.60358e-11	7.3294e-10	Down
TRINITY_DN87488_c1_g2	46.7176	9.83649	2.24775	1.17181e-12	1.41164e-11	Up	22.3588	9.83649	1.18463	0.00100522	0.012123	Up	22.3588	46.7176	-1.06312	0.00183242	0.0037661	Down
TRINITY_DN70635_c2_g1	44.4483	4.86062	3.19292	2.24702e-06	7.82305e-06	Up	16.1915	4.86062	1.73603	0.00122154	0.0141117	Up	16.1915	44.4483	-1.45689	0.00231125	0.00464909	Down
TRINITY_DN68847_c0_g1	82.0795	7.27274	3.49645	6.80177e-60	3.7075e-57	Up	16.725	7.27274	1.20144	0.00536189	0.0424872	Up	16.725	82.0795	-2.29501	4.40399e-40	1.08169e-37	Down
TRINITY_DN85041_c1_g2	77.8983	3.35352	4.53784	2.03454e-62	1.22528e-59	Up	8.66345	3.35352	1.36926	0.000754666	0.00973655	Up	8.66345	77.8983	-3.16858	7.82218e-52	3.94481e-49	Down
TRINITY_DN70862_c0_g1	62.0823	4.5137	3.7818	1.28854e-17	3.87932e-16	Up	18.7807	4.5137	2.05687	5.62e-05	0.00124068	Up	18.7807	62.0823	-1.72493	1.20564e-09	8.13323e-09	Down
TRINITY_DN59138_c0_g1	52.6602	4.95388	3.41008	6.5593e-11	5.51806e-10	Up	21.742	4.95388	2.13385	0.00156388	0.0170332	Up	21.742	52.6602	-1.27623	0.00298127	0.00585088	Down
TRINITY_DN80622_c1_g1	186.665	25.694	2.86095	2.64817e-31	3.14956e-29	Up	62.7757	25.694	1.28878	0.00210478	0.0213632	Up	62.7757	186.665	-1.57217	1.01618e-30	1.29749e-28	Down
TRINITY_DN86619_c1_g2	163.951	17.0791	3.26296	1.06692e-12	1.29488e-11	Up	49.7005	17.0791	1.54103	5.53e-06	0.000182164	Up	49.7005	163.951	-1.72193	0.0234945	0.0374225	Down
TRINITY_DN76928_c0_g1	50.6804	6.50992	2.96072	3.16072e-08	1.56121e-07	Up	18.2451	6.50992	1.4868	0.00142289	0.0158755	Up	18.2451	50.6804	-1.47392	3.3876e-14	5.7825e-13	Down
TRINITY_DN60640_c1_g1	125.038	2.46198	5.6664	8.67246e-20	3.55834e-18	Up	43.0412	2.46198	4.12782	5.81e-09	5.08e-07	Up	43.0412	125.038	-1.53857	0.0304992	0.0470931	Down
TRINITY_DN71347_c0_g1	30.8006	2.11099	3.86697	2.53077e-09	1.55607e-08	Up	8.51341	2.11099	2.01182	0.00305012	0.028123	Up	8.51341	30.8006	-1.85515	3.89918e-05	0.000110883	Down
TRINITY_DN58106_c0_g1	29.2774	1.94104	3.91489	1.02433e-16	2.65619e-15	Up	8.3783	1.94104	2.10983	0.00157737	0.0171371	Up	8.3783	29.2774	-1.80506	1.95614e-07	8.5159e-07	Down
TRINITY_DN86673_c4_g1	86.5043	5.84162	3.88833	2.45983e-17	7.07704e-16	Up	14.7097	5.84162	1.33232	0.00261487	0.0250805	Up	14.7097	86.5043	-2.55601	2.12208e-09	1.3614e-08	Down
TRINITY_DN94914_c10_g3	13.6167	1.734	2.9732	1.54241e-06	5.53288e-06	Up	5.72239	1.734	1.72251	0.00581211	0.0450842	Up	5.72239	13.6167	-1.25069	0.015594	0.026036	Down
TRINITY_DN87799_c3_g1	372.007	18.0939	4.36176	3.88761e-45	1.0384e-42	Up	40.5438	18.0939	1.16398	0.000596835	0.00810446	Up	40.5438	372.007	-3.19778	2.54163e-20	1.19646e-18	Down
TRINITY_DN83490_c1_g3	147.859	16.3276	3.17884	1.9741e-15	4.08272e-14	Up	38.0171	16.3276	1.21933	0.00122351	0.0141266	Up	38.0171	147.859	-1.9595	4.1357e-08	2.04431e-07	Down
TRINITY_DN92449_c2_g1	223.306	20.474	3.44716	1.75756e-76	1.85929e-73	Up	80.5734	20.474	1.97651	2.96e-11	4.7e-09	Up	80.5734	223.306	-1.47065	1.1616e-10	9.63659e-10	Down
TRINITY_DN85606_c2_g8	18.4362	0.821552	4.48804	4.58423e-13	6.00468e-12	Up	5.57414	0.821552	2.76232	0.000438579	0.00637806	Up	5.57414	18.4362	-1.72572	6.26964e-05	0.000171539	Down
TRINITY_DN75309_c0_g4	19.8279	0.614957	5.0109	1.18944e-16	3.04504e-15	Up	7.08841	0.614957	3.5269	1.4e-07	8.03e-06	Up	7.08841	19.8279	-1.48399	3.68318e-05	0.000105198	Down
TRINITY_DN70946_c1_g1	72.2641	4.71171	3.93896	3.82735e-08	1.85796e-07	Up	24.45	4.71171	2.37551	0.000256259	0.00417543	Up	24.45	72.2641	-1.56344	0.00393001	0.00750931	Down
TRINITY_DN65955_c3_g1	14.9419	1.55234	3.26684	2.84544e-08	1.41662e-07	Up	5.91201	1.55234	1.9292	0.00121249	0.0140264	Up	5.91201	14.9419	-1.33764	0.00245059	0.00490436	Down
TRINITY_DN85679_c1_g1	16.2599	1.88527	3.10847	9.31612e-11	7.61728e-10	Up	6.03371	1.88527	1.67827	0.000614157	0.00828262	Up	6.03371	16.2599	-1.4302	4.23766e-09	2.55415e-08	Down
TRINITY_DN88644_c0_g1	30.8108	1.40164	4.45825	8.05747e-36	1.27774e-33	Up	5.06752	1.40164	1.85417	0.00513177	0.0411728	Up	5.06752	30.8108	-2.60408	4.30755e-27	4.11807e-25	Down
TRINITY_DN82711_c2_g1	98.5552	19.3753	2.34672	1.37434e-28	1.31856e-26	Up	44.8564	19.3753	1.2111	0.00219459	0.0219936	Up	44.8564	98.5552	-1.13562	9.92362e-12	1.0268e-10	Down
TRINITY_DN77264_c1_g2	89.5595	14.3959	2.63719	3.48946e-21	1.70517e-19	Up	39.5374	14.3959	1.45756	0.000793597	0.0101281	Up	39.5374	89.5595	-1.17963	3.03773e-11	2.84319e-10	Down
TRINITY_DN78452_c0_g1	91.4697	7.6867	3.57286	1.84593e-78	2.16659e-75	Up	22.4381	7.6867	1.54551	0.000139456	0.00257202	Up	22.4381	91.4697	-2.02734	1.48567e-28	1.60891e-26	Down
TRINITY_DN84149_c2_g4	34.5394	2.1353	4.01573	1.3388e-13	1.95902e-12	Up	7.25577	2.1353	1.76469	0.00483031	0.0394131	Up	7.25577	34.5394	-2.25104	1.2944e-06	4.83001e-06	Down
TRINITY_DN91827_c2_g4	36.3302	1.3868	4.71133	4.40946e-29	4.4149e-27	Up	6.92599	1.3868	2.32026	1.41e-05	0.000399589	Up	6.92599	36.3302	-2.39108	1.05434e-11	1.0848e-10	Down
TRINITY_DN71476_c3_g1	26.1224	2.91015	3.16612	1.49939e-10	1.17877e-09	Up	9.0482	2.91015	1.63654	0.0010771	0.0128014	Up	9.0482	26.1224	-1.52958	2.49468e-05	7.34445e-05	Down
TRINITY_DN82022_c1_g1	41.6205	5.21045	2.99781	5.50039e-11	4.70128e-10	Up	15.2266	5.21045	1.54711	0.00456987	0.0378679	Up	15.2266	41.6205	-1.4507	0.000436027	0.00101655	Down
TRINITY_DN78521_c1_g4	25.5473	1.02282	4.64254	2.48043e-07	1.03171e-06	Up	6.18825	1.02282	2.59697	0.000123025	0.00232804	Up	6.18825	25.5473	-2.04557	0.00259743	0.00517745	Down
TRINITY_DN90725_c3_g2	25.5136	3.56557	2.83906	1.1474e-28	1.10611e-26	Up	7.94473	3.56557	1.15587	0.00149745	0.0164672	Up	7.94473	25.5136	-1.6832	4.90946e-20	2.21155e-18	Down
TRINITY_DN36164_c0_g2	44.664	9.0118	2.30923	1.98895e-12	2.28769e-11	Up	20.8888	9.0118	1.21284	0.00528936	0.0420688	Up	20.8888	44.664	-1.09638	0.00149769	0.00313319	Down
TRINITY_DN58126_c1_g1	59.3178	1.46296	5.3415	3.82994e-74	3.87325e-71	Up	5.92135	1.46296	2.01703	0.00115439	0.0134796	Up	5.92135	59.3178	-3.32447	6.33272e-09	3.68466e-08	Down
TRINITY_DN85291_c0_g1	64.7416	5.45591	3.5688	7.68494e-29	7.5487e-27	Up	12.6441	5.45591	1.21257	0.00154243	0.0168401	Up	12.6441	64.7416	-2.35623	2.17083e-14	3.86175e-13	Down
TRINITY_DN58352_c0_g2	28.825	1.74006	4.05011	3.15548e-10	2.31814e-09	Up	12.243	1.74006	2.81475	1.55e-05	0.000433066	Up	12.243	28.825	-1.23537	0.000707824	0.00158346	Down
TRINITY_DN58723_c1_g2	19.3037	2.29462	3.07255	2.24451e-14	3.81393e-13	Up	8.48838	2.29462	1.88723	0.000262984	0.00425915	Up	8.48838	19.3037	-1.18531	0.00039835	0.000935824	Down
TRINITY_DN61101_c4_g1	11.9732	1.49805	2.99865	1.37313e-08	7.27767e-08	Up	5.25535	1.49805	1.8107	0.000112833	0.00216812	Up	5.25535	11.9732	-1.18795	0.0282457	0.04394	Down
TRINITY_DN87540_c3_g2	43.4655	8.18021	2.40966	6.95847e-24	4.47563e-22	Up	20.3753	8.18021	1.31661	0.000106562	0.00207094	Up	20.3753	43.4655	-1.09305	5.56561e-06	1.84622e-05	Down
TRINITY_DN76391_c3_g2	66.317	0.740884	6.48399	1.12282e-26	9.3354e-25	Up	20.4493	0.740884	4.78666	5.99e-13	1.32e-10	Up	20.4493	66.317	-1.69732	2.57976e-07	1.09625e-06	Down
TRINITY_DN67061_c0_g5	21.2736	0.290052	6.19661	5.4197e-30	5.80985e-28	Up	7.3168	0.290052	4.65683	2.72e-13	6.38e-11	Up	7.3168	21.2736	-1.53978	1.68813e-07	7.43989e-07	Down
TRINITY_DN80024_c3_g1	110.117	5.07554	4.43933	1.62554e-16	4.07012e-15	Up	16.596	5.07554	1.7092	0.000869556	0.0108485	Up	16.596	110.117	-2.73012	5.49904e-07	2.1988e-06	Down
TRINITY_DN94212_c4_g2	50.313	5.80476	3.11562	4.28644e-12	4.60453e-11	Up	13.4499	5.80476	1.21229	0.00668814	0.0497929	Up	13.4499	50.313	-1.90334	1.91837e-08	1.01401e-07	Down
TRINITY_DN88159_c2_g1	41.9071	0.187398	7.80495	6.97452e-22	3.67701e-20	Up	7.4833	0.187398	5.3195	9.31e-10	1.01e-07	Up	7.4833	41.9071	-2.48545	6.47061e-15	1.27183e-13	Down
TRINITY_DN56970_c0_g4	21.4676	1.54254	3.79878	1.2822e-08	6.84034e-08	Up	7.3025	1.54254	2.24308	0.00489385	0.0397746	Up	7.3025	21.4676	-1.5557	2.511e-05	7.3889e-05	Down
TRINITY_DN53497_c0_g1	37.8441	1.64418	4.52463	5.32536e-08	2.51197e-07	Up	13.5496	1.64418	3.04281	8.01e-05	0.00164673	Up	13.5496	37.8441	-1.48182	4.22531e-06	1.43413e-05	Down
TRINITY_DN91840_c5_g3	34.1602	3.80467	3.16647	2.70468e-09	1.65282e-08	Up	9.19822	3.80467	1.27358	0.00341925	0.0305643	Up	9.19822	34.1602	-1.89289	0.00118447	0.0025279	Down
TRINITY_DN84763_c1_g2	17.5093	2.52053	2.79632	6.94931e-30	7.37095e-28	Up	6.26682	2.52053	1.31401	0.00339611	0.0304134	Up	6.26682	17.5093	-1.48231	1.97018e-12	2.35489e-11	Down
TRINITY_DN83668_c1_g3	40.137	3.87625	3.3722	2.50514e-16	6.07391e-15	Up	13.3285	3.87625	1.78178	0.00216898	0.0218219	Up	13.3285	40.137	-1.59042	1.00029e-16	2.73642e-15	Down
TRINITY_DN87932_c1_g2	14.067	1.36013	3.3705	1.8078e-24	1.22139e-22	Up	5.04723	1.36013	1.89175	3.29e-05	0.000808361	Up	5.04723	14.067	-1.47875	2.23849e-09	1.42941e-08	Down
TRINITY_DN79738_c2_g1	10.4979	1.61597	2.69964	1.16833e-11	1.14427e-10	Up	5.0973	1.61597	1.65733	0.0043405	0.0364727	Up	5.0973	10.4979	-1.0423	1.24725e-09	8.38963e-09	Down
TRINITY_DN85006_c0_g3	86.0583	5.82356	3.88534	4.052e-46	1.15524e-43	Up	30.4387	5.82356	2.38593	5.55e-08	3.66e-06	Up	30.4387	86.0583	-1.49941	2.35083e-14	4.1439e-13	Down
TRINITY_DN93164_c0_g1	16.2415	2.21001	2.87756	1.96531e-10	1.50686e-09	Up	5.13227	2.21001	1.21554	0.00626774	0.047533	Up	5.13227	16.2415	-1.66202	0.000114057	0.000297331	Down
TRINITY_DN75339_c0_g1	36.5251	1.82514	4.32281	7.82979e-26	6.02976e-24	Up	5.8806	1.82514	1.68796	0.000595842	0.00809878	Up	5.8806	36.5251	-2.63485	4.33342e-10	3.1974e-09	Down
TRINITY_DN68002_c0_g2	32.1371	3.81624	3.07402	7.50158e-13	9.40537e-12	Up	15.9653	3.81624	2.06471	9.54e-05	0.00189218	Up	15.9653	32.1371	-1.0093	1.62262e-06	5.94874e-06	Down
TRINITY_DN78563_c1_g2	110.367	5.18802	4.41098	1.31912e-56	6.18401e-54	Up	26.0395	5.18802	2.32745	7.85e-10	8.72e-08	Up	26.0395	110.367	-2.08354	2.85529e-12	3.30574e-11	Down
TRINITY_DN93635_c4_g1	19.0408	1.6328	3.54368	8.32526e-11	6.87111e-10	Up	5.43448	1.6328	1.73479	0.00362866	0.0319594	Up	5.43448	19.0408	-1.80888	6.24817e-06	2.05269e-05	Down
TRINITY_DN90561_c2_g1	64.5166	3.45679	4.22216	3.10276e-43	7.62872e-41	Up	11.2052	3.45679	1.69667	1.87e-06	7.26e-05	Up	11.2052	64.5166	-2.5255	3.53957e-13	4.93817e-12	Down
TRINITY_DN71971_c1_g2	541.569	16.1679	5.06594	7.21688e-37	1.21387e-34	Up	60.5742	16.1679	1.90557	4.48e-05	0.00103381	Up	60.5742	541.569	-3.16037	7.37432e-36	1.35746e-33	Down
TRINITY_DN82923_c0_g3	33.2863	2.42901	3.77649	6.2861e-24	4.06104e-22	Up	12.9353	2.42901	2.41287	1.67e-07	9.4e-06	Up	12.9353	33.2863	-1.36362	0.00129003	0.00273535	Down
TRINITY_DN56485_c0_g1	170.405	4.6764	5.18742	7.25804e-23	4.23008e-21	Up	14.6144	4.6764	1.64393	0.00206876	0.0210841	Up	14.6144	170.405	-3.5435	4.76462e-24	3.40672e-22	Down
TRINITY_DN80537_c1_g1	12.1984	1.74741	2.8034	2.08074e-22	1.15771e-20	Up	6.09595	1.74741	1.80263	0.000186003	0.00323666	Up	6.09595	12.1984	-1.00077	8.27196e-08	3.86125e-07	Down
TRINITY_DN63969_c1_g1	43.7642	5.48705	2.99565	3.47054e-10	2.52926e-09	Up	13.1179	5.48705	1.25744	0.00434975	0.0365259	Up	13.1179	43.7642	-1.73821	0.00333387	0.00648383	Down
TRINITY_DN40993_c2_g1	28.76	3.31425	3.11731	2.22695e-12	2.53478e-11	Up	12.5721	3.31425	1.92347	0.000235309	0.00390308	Up	12.5721	28.76	-1.19384	0.00038863	0.000915046	Down
TRINITY_DN91437_c3_g2	32.3265	3.24421	3.31678	8.59684e-40	1.73227e-37	Up	10.1168	3.24421	1.64081	0.00386943	0.0335295	Up	10.1168	32.3265	-1.67597	3.76992e-33	5.67175e-31	Down
TRINITY_DN89916_c0_g1	42.1409	6.2933	2.74333	2.41015e-09	1.48811e-08	Up	16.0674	6.2933	1.35225	0.000486883	0.00691796	Up	16.0674	42.1409	-1.39108	0.0150169	0.0252011	Down
TRINITY_DN85369_c2_g1	29.5859	4.77487	2.63138	7.33137e-12	7.50108e-11	Up	13.8881	4.77487	1.54032	0.000335361	0.0051656	Up	13.8881	29.5859	-1.09106	0.00133583	0.00282442	Down
TRINITY_DN77627_c0_g1	19.8778	2.80031	2.8275	1.09787e-11	1.08244e-10	Up	9.32931	2.80031	1.73618	0.00148337	0.0163666	Up	9.32931	19.8778	-1.09132	0.000282512	0.000682262	Down
TRINITY_DN75136_c0_g1	32.7794	3.32476	3.30147	1.05392e-14	1.91036e-13	Up	11.7283	3.32476	1.81867	0.00246169	0.0239962	Up	11.7283	32.7794	-1.4828	4.38484e-06	1.48381e-05	Down
TRINITY_DN71826_c1_g2	24.2251	3.29394	2.87862	1.16194e-16	2.97987e-15	Up	8.74685	3.29394	1.40895	0.00114595	0.0134114	Up	8.74685	24.2251	-1.46967	2.92574e-06	1.02313e-05	Down
TRINITY_DN28919_c0_g2	42.132	5.78202	2.86527	1.31855e-08	7.01287e-08	Up	17.3929	5.78202	1.58885	0.00350384	0.0311558	Up	17.3929	42.132	-1.27642	0.000285984	0.000690168	Down
TRINITY_DN70085_c1_g2	131.649	6.2819	4.38935	1.32909e-20	6.04741e-19	Up	19.1893	6.2819	1.61103	0.000443821	0.00643502	Up	19.1893	131.649	-2.77832	4.37532e-10	3.22594e-09	Down
TRINITY_DN89916_c1_g1	54.5606	2.78484	4.29219	9.30255e-21	4.30331e-19	Up	9.29103	2.78484	1.73824	0.000519416	0.00728672	Up	9.29103	54.5606	-2.55395	4.3144e-20	1.96007e-18	Down
TRINITY_DN104531_c0_g1	11.5383	2.34352	2.29968	4.95148e-07	1.94805e-06	Up	5.65553	2.34352	1.27098	0.00655112	0.0490824	Up	5.65553	11.5383	-1.02869	0.00804368	0.0143744	Down
TRINITY_DN76717_c0_g2	15.3193	0.509557	4.90997	1.37209e-10	1.08706e-09	Up	5.97073	0.509557	3.55059	0.000154147	0.00278041	Up	5.97073	15.3193	-1.35937	0.0325253	0.0499096	Down
TRINITY_DN62163_c1_g2	12.8244	0.444905	4.84925	6.87592e-10	4.72716e-09	Up	6.06716	0.444905	3.76945	1.38e-05	0.000392853	Up	6.06716	12.8244	-1.0798	0.0021295	0.00431501	Down
TRINITY_DN65793_c0_g1	135.092	21.675	2.63984	3.5018e-21	1.71046e-19	Up	46.6809	21.675	1.1068	0.00613711	0.0468707	Up	46.6809	135.092	-1.53304	9.41801e-08	4.34988e-07	Down
TRINITY_DN37143_c0_g3	22.8823	2.80888	3.02616	1.57842e-09	1.01207e-08	Up	10.8654	2.80888	1.95168	0.00024304	0.00400384	Up	10.8654	22.8823	-1.07449	0.00126897	0.0026974	Down
TRINITY_DN37143_c0_g2	26.3534	2.2907	3.52413	1.6798e-07	7.21656e-07	Up	11.8055	2.2907	2.3656	0.000679677	0.00895669	Up	11.8055	26.3534	-1.15853	0.00726296	0.013117	Down
TRINITY_DN61115_c0_g1	16.2177	2.36009	2.78065	1.97533e-09	1.2419e-08	Up	6.45016	2.36009	1.4505	0.00459531	0.0380244	Up	6.45016	16.2177	-1.33016	0.0017715	0.00365176	Down
TRINITY_DN62077_c0_g2	507.758	8.3257	5.93042	1.01649e-13	1.52187e-12	Up	38.446	8.3257	2.20719	0.00112615	0.0132277	Up	38.446	507.758	-3.72323	4.50965e-50	2.0664e-47	Down
TRINITY_DN83623_c1_g4	33.6947	2.0421	4.0444	6.1462e-19	2.25381e-17	Up	8.91406	2.0421	2.12603	0.000404874	0.00599213	Up	8.91406	33.6947	-1.91837	1.57665e-09	1.03885e-08	Down
TRINITY_DN85142_c0_g2	21.3508	0.843542	4.66169	5.85525e-41	1.26208e-38	Up	5.19288	0.843542	2.622	8.68e-05	0.00175615	Up	5.19288	21.3508	-2.03969	4.20861e-13	5.79145e-12	Down
TRINITY_DN79494_c1_g2	19.2259	3.22998	2.57345	1.40044e-24	9.56621e-23	Up	7.57265	3.22998	1.22927	0.00365342	0.032132	Up	7.57265	19.2259	-1.34418	1.17971e-12	1.47524e-11	Down
TRINITY_DN60040_c2_g1	33.3695	2.51556	3.72958	2.85223e-15	5.71932e-14	Up	14.4167	2.51556	2.51879	7.44e-07	3.35e-05	Up	14.4167	33.3695	-1.21079	8.01508e-05	0.000214903	Down
TRINITY_DN49937_c0_g1	34.6862	1.79357	4.27346	3.0894e-25	2.24681e-23	Up	6.76974	1.79357	1.91627	0.000729156	0.00947538	Up	6.76974	34.6862	-2.35719	9.58821e-23	5.98454e-21	Down
TRINITY_DN87368_c3_g1	41.1844	5.38712	2.93451	1.50462e-13	2.17553e-12	Up	15.0699	5.38712	1.48408	0.00479216	0.0391802	Up	15.0699	41.1844	-1.45043	1.35644e-06	5.04254e-06	Down
TRINITY_DN72485_c0_g1	339.716	11.5324	4.88057	4.10863e-93	8.1563e-90	Up	32.7269	11.5324	1.50478	6.53e-05	0.00139639	Up	32.7269	339.716	-3.37578	4.97919e-34	7.96937e-32	Down
TRINITY_DN54099_c0_g1	20.8311	2.82142	2.88424	4.97364e-17	1.35666e-15	Up	8.7974	2.82142	1.64066	0.00122543	0.0141424	Up	8.7974	20.8311	-1.24359	6.65433e-05	0.000181189	Down
TRINITY_DN85760_c1_g1	93.794	3.97673	4.55984	1.67665e-67	1.25396e-64	Up	20.6606	3.97673	2.37723	1.43e-10	1.92e-08	Up	20.6606	93.794	-2.18261	7.29509e-28	7.43275e-26	Down
TRINITY_DN72650_c0_g1	25.4582	3.90302	2.70547	1.83657e-10	1.41618e-09	Up	11.4101	3.90302	1.54764	0.00104511	0.0125072	Up	11.4101	25.4582	-1.15783	2.50251e-05	7.36534e-05	Down
TRINITY_DN92425_c3_g2	207.065	45.5977	2.18305	7.24103e-13	9.11209e-12	Up	96.8394	45.5977	1.08663	0.00104918	0.0125448	Up	96.8394	207.065	-1.09642	0.00133269	0.00281816	Down
TRINITY_DN83322_c1_g1	87.1651	3.57988	4.60577	2.58878e-43	6.39432e-41	Up	14.0258	3.57988	1.9701	3.94e-05	0.000934837	Up	14.0258	87.1651	-2.63567	9.26645e-17	2.54887e-15	Down
TRINITY_DN94188_c0_g3	41.5861	4.72841	3.13668	8.8265e-25	6.16276e-23	Up	10.3172	4.72841	1.12563	0.00318271	0.0289647	Up	10.3172	41.5861	-2.01105	9.65286e-34	1.5151e-31	Down
TRINITY_DN65795_c0_g1	64.6588	0.735926	6.45714	1.02436e-21	5.30143e-20	Up	6.80488	0.735926	3.20894	0.0023196	0.0229495	Up	6.80488	64.6588	-3.2482	6.40908e-08	3.05869e-07	Down
TRINITY_DN70362_c0_g3	160.307	7.8387	4.35408	1.86134e-46	5.40251e-44	Up	19.0248	7.8387	1.27919	0.0052999	0.0421337	Up	19.0248	160.307	-3.07489	3.20905e-20	1.4832e-18	Down
TRINITY_DN86501_c6_g1	96.054	19.6034	2.29274	7.30416e-36	1.16287e-33	Up	47.0543	19.6034	1.26322	1.64e-05	0.000453362	Up	47.0543	96.054	-1.02952	3.12802e-11	2.92032e-10	Down
TRINITY_DN81652_c0_g4	36.1674	0.868961	5.37925	7.17961e-18	2.24823e-16	Up	5.45181	0.868961	2.64937	3.14e-05	0.000776358	Up	5.45181	36.1674	-2.72988	5.28113e-06	1.75955e-05	Down
TRINITY_DN61453_c1_g1	115.976	12.2258	3.24582	3.14259e-30	3.42128e-28	Up	32.227	12.2258	1.39835	5.25e-05	0.00117372	Up	32.227	115.976	-1.84748	8.07487e-19	3.09169e-17	Down
TRINITY_DN71396_c3_g1	46.2879	5.01159	3.20729	1.77699e-42	4.12914e-40	Up	11.4659	5.01159	1.19401	0.00383911	0.0333332	Up	11.4659	46.2879	-2.01329	2.41299e-24	1.77979e-22	Down
TRINITY_DN84983_c2_g1	23.3729	1.90604	3.61619	9.99915e-11	8.13333e-10	Up	10.5062	1.90604	2.46259	2.27e-05	0.000593856	Up	10.5062	23.3729	-1.1536	1.8364e-06	6.66499e-06	Down
TRINITY_DN66013_c1_g2	127.396	5.23029	4.60628	3.78297e-10	2.7392e-09	Up	37.7346	5.23029	2.85092	5.59e-07	2.63e-05	Up	37.7346	127.396	-1.75536	0.0173357	0.0285496	Down
TRINITY_DN75354_c1_g2	141.292	26.9677	2.38938	1.15786e-16	2.97082e-15	Up	58.8746	26.9677	1.12641	0.00325975	0.0295063	Up	58.8746	141.292	-1.26296	4.51256e-07	1.83391e-06	Down
TRINITY_DN94658_c1_g1	79.809	5.47349	3.86602	4.74292e-26	3.72389e-24	Up	19.0511	5.47349	1.79934	2.65e-08	1.91e-06	Up	19.0511	79.809	-2.06668	5.42464e-08	2.62273e-07	Down
TRINITY_DN75346_c0_g1	13.1288	1.0054	3.70689	4.5203e-29	4.52024e-27	Up	5.2274	1.0054	2.37832	0.00120917	0.0139958	Up	5.2274	13.1288	-1.32857	2.87905e-27	2.8027e-25	Down
TRINITY_DN86865_c0_g1	16.8884	2.27339	2.89312	9.27767e-07	3.4672e-06	Up	7.43163	2.27339	1.70883	0.00485372	0.039558	Up	7.43163	16.8884	-1.18428	0.00107432	0.00231556	Down
TRINITY_DN76938_c0_g6	619.142	32.8118	4.23798	3.85119e-59	1.99762e-56	Up	70.0274	32.8118	1.09371	0.00250091	0.024309	Up	70.0274	619.142	-3.14428	1.45027e-19	6.12814e-18	Down
TRINITY_DN82203_c1_g1	27.872	3.74412	2.89612	1.89377e-37	3.29918e-35	Up	11.8383	3.74412	1.66076	2.2e-06	8.34e-05	Up	11.8383	27.872	-1.23536	4.95793e-13	6.72015e-12	Down
TRINITY_DN79295_c2_g1	166.43	4.45343	5.22386	1.49486e-57	7.32836e-55	Up	9.618	4.45343	1.11082	0.00273835	0.0259554	Up	9.618	166.43	-4.11304	6.84656e-34	1.0816e-31	Down
TRINITY_DN80626_c1_g1	40.9596	2.31928	4.14246	3.93776e-43	9.60825e-41	Up	8.69209	2.31928	1.90603	5.91e-06	0.000192803	Up	8.69209	40.9596	-2.23643	2.60686e-21	1.38862e-19	Down
TRINITY_DN93849_c4_g3	48.8992	7.71518	2.66404	2.53315e-22	1.39019e-20	Up	16.82	7.71518	1.12441	0.000348653	0.00532326	Up	16.82	48.8992	-1.53963	2.59608e-06	9.16702e-06	Down
TRINITY_DN83157_c1_g2	22.7058	3.09543	2.87485	1.59258e-09	1.02042e-08	Up	10.6145	3.09543	1.77783	0.000640037	0.00854764	Up	10.6145	22.7058	-1.09702	8.91217e-05	0.000237062	Down
TRINITY_DN85459_c0_g1	82.9951	14.4672	2.52024	5.33754e-37	9.07258e-35	Up	33.0769	14.4672	1.19304	0.00158122	0.0171701	Up	33.0769	82.9951	-1.3272	5.22344e-24	3.71608e-22	Down
TRINITY_DN87455_c1_g1	158.5	5.90186	4.74717	4.5239e-61	2.63563e-58	Up	13.0405	5.90186	1.14376	0.000399321	0.00593011	Up	13.0405	158.5	-3.60341	4.48099e-42	1.23795e-39	Down
TRINITY_DN85490_c1_g2	45.1764	6.22885	2.85853	1.57067e-22	8.85864e-21	Up	19.015	6.22885	1.6101	2.44e-06	9.09e-05	Up	19.015	45.1764	-1.24843	3.1758e-06	1.10285e-05	Down
TRINITY_DN69845_c1_g1	35.0479	3.87874	3.17566	2.79741e-29	2.8326e-27	Up	8.0839	3.87874	1.05946	0.0013825	0.0155403	Up	8.0839	35.0479	-2.1162	2.06587e-09	1.32804e-08	Down
TRINITY_DN66094_c1_g2	39.1223	2.89241	3.75765	4.73377e-21	2.27898e-19	Up	15.2476	2.89241	2.39824	1.79e-08	1.37e-06	Up	15.2476	39.1223	-1.3594	0.00101043	0.00219188	Down
TRINITY_DN85085_c1_g1	98.3176	8.24755	3.57541	2.67097e-44	6.84986e-42	Up	19.6451	8.24755	1.25213	0.000917088	0.0112903	Up	19.6451	98.3176	-2.32328	5.9053e-17	1.67906e-15	Down
TRINITY_DN90975_c1_g4	30.2621	4.44911	2.76592	1.96646e-20	8.7373e-19	Up	11.0636	4.44911	1.31423	0.000909361	0.0112157	Up	11.0636	30.2621	-1.45169	1.63203e-09	1.07223e-08	Down
TRINITY_DN147277_c0_g1	21.3919	4.56082	2.2297	1.97331e-08	1.01375e-07	Up	10.5574	4.56082	1.21089	0.00473943	0.0388775	Up	10.5574	21.3919	-1.01881	0.00594439	0.0109454	Down
TRINITY_DN74007_c0_g1	24.3186	1.42572	4.0923	1.38122e-13	2.01467e-12	Up	5.63983	1.42572	1.98396	8.58e-05	0.00173908	Up	5.63983	24.3186	-2.10834	7.82719e-06	2.52383e-05	Down
TRINITY_DN75119_c0_g1	75.2807	5.1265	3.87623	2.04139e-05	5.97037e-05	Up	19.0723	5.1265	1.89543	2.58e-05	0.000661229	Up	19.0723	75.2807	-1.9808	0.0301798	0.0466418	Down
TRINITY_DN83985_c2_g1	18.2538	0.82648	4.46508	3.27579e-21	1.60494e-19	Up	7.34058	0.82648	3.15084	1.32e-06	5.4e-05	Up	7.34058	18.2538	-1.31423	4.79606e-17	1.38352e-15	Down
TRINITY_DN68263_c0_g1	32.6611	2.79926	3.54445	6.6591e-32	8.20513e-30	Up	10.4759	2.79926	1.90396	8.42e-05	0.00171713	Up	10.4759	32.6611	-1.64049	2.80861e-19	1.14341e-17	Down
TRINITY_DN79180_c1_g3	41.9666	1.23408	5.08774	1.73764e-24	1.17596e-22	Up	6.29051	1.23408	2.34974	0.00213739	0.0216142	Up	6.29051	41.9666	-2.73799	9.77133e-11	8.23612e-10	Down
TRINITY_DN72821_c1_g1	81.894	4.41855	4.21211	2.04255e-39	4.02992e-37	Up	12.4917	4.41855	1.49932	0.000798374	0.0101746	Up	12.4917	81.894	-2.71279	7.50082e-19	2.88485e-17	Down
TRINITY_DN68018_c0_g1	13.6437	0.285238	5.57992	3.35385e-14	5.52158e-13	Up	6.33544	0.285238	4.47321	9.68e-06	0.000291962	Up	6.33544	13.6437	-1.10672	4.48815e-06	1.51597e-05	Down
TRINITY_DN89125_c0_g2	22.5385	3.32421	2.76131	1.49655e-18	5.1818e-17	Up	8.40596	3.32421	1.3384	0.000476786	0.00680898	Up	8.40596	22.5385	-1.4229	0.000116899	0.000304031	Down
TRINITY_DN91754_c0_g1	24.3438	4.48665	2.43984	5.65115e-25	3.99953e-23	Up	10.5957	4.48665	1.23977	0.00499072	0.0403619	Up	10.5957	24.3438	-1.20008	1.3045e-10	1.07018e-09	Down
TRINITY_DN61167_c1_g3	37.0225	2.66485	3.79628	1.59906e-07	6.89697e-07	Up	11.7182	2.66485	2.13663	0.00260283	0.0249841	Up	11.7182	37.0225	-1.65965	4.17423e-09	2.5185e-08	Down
TRINITY_DN93933_c2_g3	30.2692	0.2118	7.159	5.84001e-14	9.15623e-13	Up	5.39215	0.2118	4.67008	9.43e-06	0.000285911	Up	5.39215	30.2692	-2.48892	8.33686e-06	2.67658e-05	Down
TRINITY_DN60050_c3_g1	88.9723	1.46089	5.92843	5.60372e-49	1.81667e-46	Up	7.83243	1.46089	2.42261	2.79e-06	0.000101922	Up	7.83243	88.9723	-3.50582	1.42414e-28	1.54424e-26	Down
TRINITY_DN62591_c0_g1	21.5421	1.81536	3.56883	2.2375e-08	1.13813e-07	Up	6.21001	1.81536	1.77434	0.00173254	0.0184311	Up	6.21001	21.5421	-1.79449	0.0120911	0.0207194	Down
TRINITY_DN67822_c0_g1	59.9185	6.55735	3.19182	6.39094e-34	9.03032e-32	Up	13.8928	6.55735	1.08315	0.00317055	0.028879	Up	13.8928	59.9185	-2.10867	9.86733e-11	8.30965e-10	Down
TRINITY_DN90463_c0_g1	18.0027	1.62208	3.4723	1.09299e-12	1.32392e-11	Up	5.76458	1.62208	1.82937	0.0023293	0.0230202	Up	5.76458	18.0027	-1.64292	4.62184e-07	1.87443e-06	Down
TRINITY_DN64049_c1_g1	25.6976	1.31725	4.28603	8.7365e-14	1.32504e-12	Up	5.63779	1.31725	2.0976	4.44e-05	0.00102642	Up	5.63779	25.6976	-2.18843	4.94611e-05	0.000137953	Down
TRINITY_DN91510_c2_g1	12.3017	0.5503	4.4825	8.95637e-23	5.18232e-21	Up	5.30943	0.5503	3.27027	2.51e-07	1.33e-05	Up	5.30943	12.3017	-1.21223	1.49019e-12	1.82677e-11	Down
TRINITY_DN86615_c0_g2	58.2397	9.32601	2.64267	5.20811e-14	8.26381e-13	Up	20.2576	9.32601	1.11913	5.35e-05	0.00119243	Up	20.2576	58.2397	-1.52354	2.35375e-10	1.83471e-09	Down
TRINITY_DN133537_c0_g1	12.521	1.67954	2.89821	9.05912e-09	4.98013e-08	Up	5.76866	1.67954	1.78017	0.00278025	0.0262473	Up	5.76866	12.521	-1.11804	0.00261751	0.00521321	Down
TRINITY_DN80115_c0_g1	160.204	35.4521	2.17597	3.54555e-29	3.5677e-27	Up	76.0692	35.4521	1.10144	0.00432889	0.0364136	Up	76.0692	160.204	-1.07453	7.26758e-06	2.35811e-05	Down
TRINITY_DN84810_c1_g2	33.8768	2.91113	3.54064	4.96986e-17	1.35586e-15	Up	7.9279	2.91113	1.44536	0.0024131	0.0236154	Up	7.9279	33.8768	-2.09529	1.3245e-08	7.21748e-08	Down
TRINITY_DN82097_c0_g1	11.2187	1.32722	3.07942	4.16922e-11	3.65322e-10	Up	5.13659	1.32722	1.9524	0.000181319	0.00317262	Up	5.13659	11.2187	-1.12702	0.00951335	0.0167215	Down
TRINITY_DN11754_c0_g1	67.2655	12.7625	2.39796	9.94988e-13	1.21547e-11	Up	31.3869	12.7625	1.29825	0.00611203	0.0467669	Up	31.3869	67.2655	-1.09971	0.0168505	0.0278333	Down
TRINITY_DN45927_c0_g1	26.7097	1.97415	3.75806	1.84728e-09	1.16774e-08	Up	8.63213	1.97415	2.12849	0.00138613	0.0155671	Up	8.63213	26.7097	-1.62957	9.04585e-07	3.47172e-06	Down
TRINITY_DN76263_c0_g4	59.6479	12.3399	2.27314	2.33719e-25	1.71998e-23	Up	29.7859	12.3399	1.2713	8.66e-05	0.00175272	Up	29.7859	59.6479	-1.00184	2.8865e-06	1.01013e-05	Down
TRINITY_DN87201_c0_g1	390.206	3.51266	6.79553	5.85306e-84	8.87887e-81	Up	18.6875	3.51266	2.41144	3.37e-06	0.000119735	Up	18.6875	390.206	-4.38409	3.14782e-64	3.10155e-61	Down
TRINITY_DN87201_c0_g2	54.9739	6.23334	3.14067	8.07913e-23	4.69331e-21	Up	14.4442	6.23334	1.21241	0.00376288	0.0328339	Up	14.4442	54.9739	-1.92826	4.22876e-08	2.08644e-07	Down
TRINITY_DN64982_c0_g2	13.0875	1.62356	3.01096	1.56887e-13	2.25887e-12	Up	5.66201	1.62356	1.80216	0.00338939	0.0303684	Up	5.66201	13.0875	-1.20881	0.000822884	0.00181697	Down
TRINITY_DN91769_c2_g2	49.7682	1.82546	4.76889	1.00265e-16	2.60417e-15	Up	12.0311	1.82546	2.72044	5.61e-05	0.0012392	Up	12.0311	49.7682	-2.04845	3.20841e-17	9.54959e-16	Down
TRINITY_DN83767_c1_g2	14.8915	3.14735	2.24228	1.95311e-09	1.22952e-08	Up	7.21113	3.14735	1.19609	0.00510767	0.0410291	Up	7.21113	14.8915	-1.04619	0.00861533	0.0152568	Down
TRINITY_DN79416_c1_g2	187.608	2.45774	6.25425	3.16624e-72	2.86025e-69	Up	9.23922	2.45774	1.91044	4.39e-05	0.00101706	Up	9.23922	187.608	-4.3438	1.35619e-37	2.76192e-35	Down
TRINITY_DN56591_c0_g2	49.3391	5.58821	3.14227	1.90561e-32	2.4377e-30	Up	11.1795	5.58821	1.00039	0.0011332	0.0132917	Up	11.1795	49.3391	-2.14188	1.04503e-17	3.38655e-16	Down
TRINITY_DN51914_c0_g1	22.0162	1.98892	3.46851	4.8109e-20	2.04435e-18	Up	6.01614	1.98892	1.59685	0.000263486	0.0042662	Up	6.01614	22.0162	-1.87166	1.51531e-08	8.16484e-08	Down
TRINITY_DN75783_c0_g2	118.465	4.25333	4.79972	7.40063e-27	6.23693e-25	Up	17.2384	4.25333	2.01896	6.22e-05	0.00134422	Up	17.2384	118.465	-2.78076	3.54495e-15	7.33504e-14	Down
TRINITY_DN88308_c1_g3	34.3738	4.59063	2.90455	3.9831e-11	3.50484e-10	Up	14.1679	4.59063	1.62586	0.0018949	0.0197155	Up	14.1679	34.3738	-1.27868	3.61925e-05	0.000103532	Down
TRINITY_DN82293_c0_g3	47.0187	18.3886	1.35442	1.90364e-05	5.59478e-05	Up	39.4876	18.3886	1.10259	0.00417842	0.035447	Up	39.4876	47.0187	-0.251836	0.39548	0.443118	noDEG
TRINITY_DN48671_c0_g1	5.722	1.22905	2.21897	2.88366e-06	9.84534e-06	Up	9.71301	1.22905	2.98237	2.84e-07	1.48e-05	Up	9.71301	5.722	0.7634	0.652962	0.692443	noDEG
TRINITY_DN80468_c1_g1	11.468	2.2507	2.34916	3.33384e-05	9.37095e-05	Up	8.00307	2.2507	1.83018	0.00253747	0.0245453	Up	8.00307	11.468	-0.518985	0.206982	0.247834	noDEG
TRINITY_DN76200_c0_g4	10.2761	0.886258	3.53542	2.33876e-13	3.24336e-12	Up	10.4891	0.886258	3.56502	1.68e-09	1.71e-07	Up	10.4891	10.2761	0.0295972	0.202254	0.243552	noDEG
TRINITY_DN42103_c0_g1	12.6834	4.04204	1.64979	1.79849e-08	9.31231e-08	Up	8.41669	4.04204	1.05817	0.00353975	0.031402	Up	8.41669	12.6834	-0.591619	0.0618635	0.087104	noDEG
TRINITY_DN56632_c0_g1	8.18751	1.93719	2.07946	0.00466988	0.00854674	Up	7.47304	1.93719	1.94773	5.39e-05	0.00119804	Up	7.47304	8.18751	-0.131729	0.948714	0.955757	noDEG
TRINITY_DN61134_c1_g1	23.0313	0.712271	5.01503	3.62828e-07	1.46268e-06	Up	14.1854	0.712271	4.31584	1.63e-08	1.25e-06	Up	14.1854	23.0313	-0.69919	0.644332	0.684548	noDEG
TRINITY_DN105133_c0_g1	13.4417	0.307203	5.45138	4.15965e-06	1.37938e-05	Up	20.001	0.307203	6.02474	8.83e-22	1e-18	Up	20.001	13.4417	0.573356	0.414312	0.462219	noDEG
TRINITY_DN55755_c1_g1	5.22489	1.22929	2.08757	0.0187146	0.0296275	Up	7.06738	1.22929	2.52335	3.84e-05	0.000916133	Up	7.06738	5.22489	0.435774	0.0188362	0.0307427	noDEG
TRINITY_DN88422_c2_g2	35.2934	8.00878	2.13975	3.76137e-05	0.000104704	Up	16.993	8.00878	1.08529	0.0023012	0.0228157	Up	16.993	35.2934	-1.05446	0.290213	0.33525	noDEG
TRINITY_DN84745_c0_g3	11.4133	0.629787	4.17971	7.71979e-08	3.53775e-07	Up	6.4325	0.629787	3.35244	1.64e-07	9.24e-06	Up	6.4325	11.4133	-0.827263	0.410164	0.458047	noDEG
TRINITY_DN57890_c0_g1	40.0251	5.21743	2.93949	1.91352e-13	2.7033e-12	Up	19.9435	5.21743	1.93451	1.1e-08	8.89e-07	Up	19.9435	40.0251	-1.00499	0.961693	0.966841	noDEG
TRINITY_DN90714_c3_g2	8.62136	2.51937	1.77485	9.58848e-08	4.31324e-07	Up	7.28154	2.51937	1.53118	0.00140484	0.0157228	Up	7.28154	8.62136	-0.243672	0.0290145	0.0450376	noDEG
TRINITY_DN45751_c1_g1	14.7338	0.66635	4.46671	0.000308562	0.000720988	Up	7.43651	0.66635	3.48027	0.000379975	0.00569913	Up	7.43651	14.7338	-0.986434	0.147152	0.18356	noDEG
TRINITY_DN91626_c3_g3	9.56924	3.63313	1.39719	0.000112109	0.000285154	Up	9.29122	3.63313	1.35465	0.000202104	0.00346193	Up	9.29122	9.56924	-0.0425374	0.459683	0.507285	noDEG
TRINITY_DN67489_c0_g1	6.28778	1.38166	2.18615	0.00849804	0.0146467	Up	5.79201	1.38166	2.06766	0.00244876	0.0238941	Up	5.79201	6.28778	-0.118486	0.765178	0.795993	noDEG
TRINITY_DN61535_c1_g1	15.2803	7.631	1.00173	0.00854311	0.0147189	Up	20.6344	7.631	1.43511	0.00213822	0.0216174	Up	20.6344	15.2803	0.433379	0.404135	0.451903	noDEG
TRINITY_DN86343_c2_g1	27.2053	8.37116	1.70039	2.1369e-08	1.09062e-07	Up	22.5209	8.37116	1.42777	0.00016051	0.00287348	Up	22.5209	27.2053	-0.272622	0.0385851	0.0577739	noDEG
TRINITY_DN58966_c0_g1	44.034	3.23804	3.76543	0.000264104	0.000624438	Up	15.5248	3.23804	2.26138	0.000141944	0.00260692	Up	15.5248	44.034	-1.50405	0.900175	0.915132	noDEG
TRINITY_DN75509_c0_g1	68.8189	24.4051	1.49562	0.0001066	0.000272114	Up	65.2058	24.4051	1.41781	3.98e-05	0.000941249	Up	65.2058	68.8189	-0.0778039	0.692217	0.72905	noDEG
TRINITY_DN74030_c1_g2	11.2192	1.40263	2.99976	0.00110469	0.00231226	Up	17.8376	1.40263	3.66871	1.47e-09	1.52e-07	Up	17.8376	11.2192	0.668955	0.00370736	0.00713047	noDEG
TRINITY_DN49057_c0_g1	13.2027	2.7992	2.23775	0.031354	0.0466573	Up	21.447	2.7992	2.93769	8.76e-05	0.00176989	Up	21.447	13.2027	0.699942	0.0596019	0.0844055	noDEG
TRINITY_DN83147_c1_g1	22.4091	4.05397	2.46668	1.06013e-08	5.74932e-08	Up	17.7653	4.05397	2.13165	0.000197145	0.00339212	Up	17.7653	22.4091	-0.335028	0.0920039	0.122521	noDEG
TRINITY_DN76526_c3_g1	5.84685	0.411636	3.82822	0.000394722	0.000902531	Up	6.06192	0.411636	3.88033	1.56e-06	6.21e-05	Up	6.06192	5.84685	0.0521159	0.218712	0.259956	noDEG
TRINITY_DN82043_c0_g4	41.9092	10.7807	1.95882	4.66283e-25	3.32641e-23	Up	25.0812	10.7807	1.21816	0.00242437	0.0237074	Up	25.0812	41.9092	-0.740662	6.42321e-05	0.000175397	noDEG
TRINITY_DN85010_c1_g2	10.5303	2.98639	1.81807	3.06848e-08	1.5184e-07	Up	8.1567	2.98639	1.44958	0.000632752	0.00847097	Up	8.1567	10.5303	-0.368483	0.120147	0.153813	noDEG
TRINITY_DN74613_c2_g1	9.68537	0.835138	3.53572	3.40172e-17	9.53941e-16	Up	5.78235	0.835138	2.79157	8e-05	0.00164481	Up	5.78235	9.68537	-0.74415	9.94767e-07	3.78933e-06	noDEG
TRINITY_DN85182_c1_g3	25.1166	10.644	1.2386	1.18374e-11	1.15794e-10	Up	23.0264	10.644	1.11325	0.000231323	0.00384717	Up	23.0264	25.1166	-0.125352	0.0520565	0.075007	noDEG
TRINITY_DN84056_c1_g7	11.2918	1.1044	3.35393	0.012373	0.0204895	Up	18.1464	1.1044	4.03834	1.17e-06	4.87e-05	Up	18.1464	11.2918	0.684413	0.183215	0.222851	noDEG
TRINITY_DN46691_c0_g1	13.8318	2.33849	2.56434	0.000272866	0.00064332	Up	9.41383	2.33849	2.0092	0.000345883	0.0052896	Up	9.41383	13.8318	-0.55514	0.314166	0.360373	noDEG
TRINITY_DN64722_c0_g1	9.81797	1.48002	2.72981	3.62486e-06	1.21591e-05	Up	7.95342	1.48002	2.42596	0.000336255	0.00517777	Up	7.95342	9.81797	-0.303849	0.0708128	0.0982147	noDEG
TRINITY_DN89772_c2_g2	38.6824	9.44323	2.03433	3.96804e-05	0.000110083	Up	35.1853	9.44323	1.89762	0.00122905	0.0141751	Up	35.1853	38.6824	-0.136704	0.710026	0.745454	noDEG
TRINITY_DN65610_c2_g1	11.3707	2.11238	2.42839	0.00031129	0.000726285	Up	8.25189	2.11238	1.96586	0.00043173	0.00630242	Up	8.25189	11.3707	-0.462527	0.568756	0.613326	noDEG
TRINITY_DN83772_c0_g6	27.1075	3.59129	2.91612	5.29912e-11	4.54496e-10	Up	21.9948	3.59129	2.61459	1.68e-06	6.64e-05	Up	21.9948	27.1075	-0.301527	0.334882	0.381811	noDEG
TRINITY_DN92632_c3_g1	28.8777	6.84262	2.07734	3.72978e-08	1.81487e-07	Up	16.7167	6.84262	1.28867	0.000649688	0.00864725	Up	16.7167	28.8777	-0.788664	0.0151613	0.0254209	noDEG
TRINITY_DN81805_c1_g1	128.044	15.2362	3.07107	3.37062e-07	1.36735e-06	Up	65.5157	15.2362	2.10434	0.000265814	0.00429508	Up	65.5157	128.044	-0.966731	0.0118142	0.0202862	noDEG
TRINITY_DN59265_c0_g1	36.2668	6.43956	2.49362	0.0056946	0.0102201	Up	45.9455	6.43956	2.83489	0.00013444	0.00249555	Up	45.9455	36.2668	0.341274	0.672406	0.710614	noDEG
TRINITY_DN91589_c3_g1	7.58515	2.34245	1.69516	5.45338e-12	5.72908e-11	Up	9.41142	2.34245	2.0064	3.49e-07	1.77e-05	Up	9.41142	7.58515	0.311236	0.424672	0.472697	noDEG
TRINITY_DN91589_c3_g2	9.33842	1.79386	2.38011	1.08582e-13	1.61592e-12	Up	11.7916	1.79386	2.71662	1.42e-13	3.57e-11	Up	11.7916	9.33842	0.336512	0.961066	0.966311	noDEG
TRINITY_DN90481_c2_g3	13.4017	5.06343	1.40423	0.0274842	0.0414893	Up	22.3092	5.06343	2.13945	0.000134314	0.00249431	Up	22.3092	13.4017	0.735223	0.139075	0.174622	noDEG
TRINITY_DN90676_c5_g1	18.0326	2.56819	2.81178	0.00214129	0.00422633	Up	17.2913	2.56819	2.75123	0.000489861	0.00695401	Up	17.2913	18.0326	-0.0605573	0.865201	0.88478	noDEG
TRINITY_DN77295_c0_g1	13.2656	5.18261	1.35594	9.99631e-10	6.65971e-09	Up	18.5042	5.18261	1.83611	0.00283659	0.0266433	Up	18.5042	13.2656	0.480167	5.88205e-05	0.000161663	noDEG
TRINITY_DN78665_c0_g1	8.22399	3.09063	1.41194	0.00453336	0.00831249	Up	8.6492	3.09063	1.48466	0.00299654	0.0277709	Up	8.6492	8.22399	0.0727271	0.826309	0.849729	noDEG
TRINITY_DN57602_c0_g1	11.4665	1.01525	3.49752	0.000276049	0.000650376	Up	6.2034	1.01525	2.61123	0.000109758	0.00212064	Up	6.2034	11.4665	-0.886291	0.574153	0.618505	noDEG
TRINITY_DN81537_c0_g1	402.657	38.3522	3.39217	1.38125e-16	3.49988e-15	Up	433.4	38.3522	3.49832	4.41e-15	1.46e-12	Up	433.4	402.657	0.106146	0.943026	0.950943	noDEG
TRINITY_DN73481_c1_g1	93.3958	27.8809	1.74408	4.28311e-07	1.70407e-06	Up	121.466	27.8809	2.1232	3.57e-06	0.000125802	Up	121.466	93.3958	0.379119	0.76523	0.796033	noDEG
TRINITY_DN90555_c2_g1	790.368	266.43	1.56877	5.00376e-15	9.60366e-14	Up	544.613	266.43	1.03148	0.000213921	0.00361771	Up	544.613	790.368	-0.537294	7.03446e-06	2.28901e-05	noDEG
TRINITY_DN92782_c2_g1	5.47575	0.999698	2.45349	5.23902e-06	1.70621e-05	Up	5.18441	0.999698	2.37462	1.76e-05	0.000480234	Up	5.18441	5.47575	-0.0788755	0.970988	0.974837	noDEG
TRINITY_DN95053_c4_g1	5.07463	1.34696	1.9136	0.0101344	0.0171451	Up	6.20247	1.34696	2.20314	4.22e-07	2.07e-05	Up	6.20247	5.07463	0.289542	0.198851	0.239846	noDEG
TRINITY_DN88412_c1_g2	5.9748	2.1419	1.48	0.00360558	0.00677079	Up	8.35354	2.1419	1.9635	0.000584914	0.00799501	Up	8.35354	5.9748	0.483497	0.510207	0.556679	noDEG
TRINITY_DN88473_c1_g1	11.215	2.58625	2.1165	1.26446e-15	2.71242e-14	Up	6.63413	2.58625	1.35905	0.000662691	0.00877868	Up	6.63413	11.215	-0.757453	3.60909e-05	0.000103269	noDEG
TRINITY_DN79976_c0_g1	20.8973	8.73433	1.25855	1.3431e-10	1.06572e-09	Up	19.5022	8.73433	1.15887	0.00302781	0.0279711	Up	19.5022	20.8973	-0.0996817	0.122011	0.156045	noDEG
TRINITY_DN87349_c1_g1	24.7433	10.8344	1.19142	1.41388e-07	6.15737e-07	Up	21.9153	10.8344	1.01632	1.71e-05	0.000469503	Up	21.9153	24.7433	-0.175106	0.661246	0.700231	noDEG
TRINITY_DN55530_c0_g1	11.3658	0.593604	4.25905	3.13763e-10	2.30598e-09	Up	6.55178	0.593604	3.46432	3.85e-06	0.0001343	Up	6.55178	11.3658	-0.794736	0.0378558	0.0568147	noDEG
TRINITY_DN66316_c0_g2	7.30249	1.21717	2.58485	0.000449563	0.00101768	Up	5.86244	1.21717	2.26797	3.75e-06	0.000131169	Up	5.86244	7.30249	-0.316888	0.101067	0.132974	noDEG
TRINITY_DN88493_c2_g4	29.47	14.1857	1.05482	5.46155e-09	3.13701e-08	Up	39.5929	14.1857	1.48081	6.02e-05	0.00130736	Up	39.5929	29.47	0.425994	0.093086	0.123838	noDEG
TRINITY_DN70151_c0_g1	6.73069	1.89608	1.82774	0.0294764	0.0441781	Up	5.35903	1.89608	1.49895	0.00303848	0.0280504	Up	5.35903	6.73069	-0.328785	0.673213	0.711321	noDEG
TRINITY_DN90100_c1_g1	38.4683	7.167	2.42423	2.17448e-08	1.10828e-07	Up	21.4516	7.167	1.58165	0.00103012	0.0123594	Up	21.4516	38.4683	-0.842585	0.00733474	0.013241	noDEG
TRINITY_DN94301_c7_g3	8.13385	2.51587	1.69288	4.34449e-11	3.79377e-10	Up	7.05238	2.51587	1.48705	0.00274093	0.025974	Up	7.05238	8.13385	-0.205829	0.0115448	0.0198563	noDEG
TRINITY_DN80559_c1_g1	63.8153	15.6043	2.03196	8.15205e-31	9.32978e-29	Up	38.1115	15.6043	1.28828	0.000673439	0.0088912	Up	38.1115	63.8153	-0.743678	3.25844e-12	3.72943e-11	noDEG
TRINITY_DN78991_c0_g1	23.6378	9.45172	1.32245	1.74997e-05	5.18093e-05	Up	25.9977	9.45172	1.45974	0.000117137	0.00223583	Up	25.9977	23.6378	0.13729	0.404045	0.451818	noDEG
TRINITY_DN83375_c0_g1	6.5118	2.78009	1.22792	0.0118024	0.0196252	Up	12.7755	2.78009	2.20018	0.00257983	0.024837	Up	12.7755	6.5118	0.972252	0.978264	0.981142	noDEG
TRINITY_DN94616_c3_g1	8.46562	2.43655	1.79677	0.00578947	0.0103545	Up	5.43298	2.43655	1.1569	0.00423615	0.0358149	Up	5.43298	8.46562	-0.639871	0.906994	0.920867	noDEG
TRINITY_DN64694_c0_g1	27.4483	10.371	1.40416	7.65591e-08	3.51118e-07	Up	29.2435	10.371	1.49557	0.000151004	0.00273899	Up	29.2435	27.4483	0.0914022	0.869338	0.888483	noDEG
TRINITY_DN80819_c0_g1	8.56258	1.6375	2.38655	6.1036e-12	6.35158e-11	Up	5.70376	1.6375	1.80042	0.00042102	0.00618142	Up	5.70376	8.56258	-0.586133	0.0011929	0.00254432	noDEG
TRINITY_DN85748_c2_g1	65.6681	19.8215	1.72813	3.06175e-10	2.25475e-09	Up	52.6438	19.8215	1.4092	3.4e-06	0.000120501	Up	52.6438	65.6681	-0.318928	0.295425	0.340733	noDEG
TRINITY_DN51884_c1_g1	6.19141	1.85022	1.74257	1.68641e-05	5.0077e-05	Up	8.5995	1.85022	2.21655	0.000701406	0.00918551	Up	8.5995	6.19141	0.473984	0.290459	0.335507	noDEG
TRINITY_DN81862_c1_g2	33.6756	13.3034	1.33991	1.22204e-05	3.71633e-05	Up	45.4313	13.3034	1.77189	8.57e-08	5.3e-06	Up	45.4313	33.6756	0.431983	0.552572	0.597688	noDEG
TRINITY_DN81862_c1_g1	146.254	17.5378	3.05994	2.52068e-06	8.69265e-06	Up	58.171	17.5378	1.72984	1.47e-06	5.94e-05	Up	58.171	146.254	-1.33011	0.947179	0.954436	noDEG
TRINITY_DN77935_c0_g1	20.9145	7.98661	1.38885	5.56913e-07	2.17045e-06	Up	17.1441	7.98661	1.10206	0.00115866	0.0135188	Up	17.1441	20.9145	-0.286786	0.21878	0.260015	noDEG
TRINITY_DN87050_c1_g1	90.0407	42.6326	1.07862	3.83318e-08	1.86045e-07	Up	85.7635	42.6326	1.00841	0.0012665	0.0144997	Up	85.7635	90.0407	-0.0702145	0.205965	0.247044	noDEG
TRINITY_DN71811_c0_g2	79.6124	21.3787	1.89682	4.42039e-11	3.85565e-10	Up	45.7216	21.3787	1.0967	0.000377517	0.00566899	Up	45.7216	79.6124	-0.800118	0.165381	0.203486	noDEG
TRINITY_DN69416_c0_g1	15.3308	2.43923	2.65193	0.019046	0.0300593	Up	19.1378	2.43923	2.97192	1.9e-10	2.47e-08	Up	19.1378	15.3308	0.319994	0.115599	0.148926	noDEG
TRINITY_DN88164_c0_g1	8.79918	1.76422	2.31834	2.87888e-05	8.1905e-05	Up	6.35935	1.76422	1.84985	0.000740131	0.00958133	Up	6.35935	8.79918	-0.468491	0.373022	0.420475	noDEG
TRINITY_DN88135_c1_g1	29.9561	14.1054	1.0866	8.19631e-11	6.7761e-10	Up	30.0702	14.1054	1.09208	0.000344639	0.00527517	Up	30.0702	29.9561	0.00548406	0.0665398	0.0927846	noDEG
TRINITY_DN94850_c4_g1	10.2409	3.19103	1.68225	0.00711539	0.0125012	Up	9.79578	3.19103	1.61814	1.87e-05	0.000504755	Up	9.79578	10.2409	-0.0641128	0.0903937	0.120552	noDEG
TRINITY_DN87030_c1_g3	5.67499	2.0002	1.50448	0.0023639	0.00462152	Up	10.9935	2.0002	2.45843	6.63e-10	7.52e-08	Up	10.9935	5.67499	0.953958	0.000600205	0.00136006	noDEG
TRINITY_DN92091_c3_g2	8.18627	1.87586	2.12565	1.94546e-10	1.49328e-09	Up	7.42725	1.87586	1.98528	5e-05	0.00112916	Up	7.42725	8.18627	-0.140377	0.000203969	0.000505951	noDEG
TRINITY_DN94476_c4_g1	13.8077	1.84067	2.90717	0.000491042	0.00110167	Up	6.64316	1.84067	1.85164	9.96e-05	0.00196089	Up	6.64316	13.8077	-1.05553	0.288384	0.333327	noDEG
TRINITY_DN94501_c2_g2	22.195	1.60113	3.79307	7.80841e-06	2.4623e-05	Up	7.78507	1.60113	2.28162	0.000283407	0.00452434	Up	7.78507	22.195	-1.51145	0.0862017	0.115383	noDEG
TRINITY_DN91616_c2_g1	20.168	3.13062	2.68754	2.48852e-10	1.86837e-09	Up	14.61	3.13062	2.22243	2.28e-05	0.000595615	Up	14.61	20.168	-0.465114	0.00378065	0.00726176	noDEG
TRINITY_DN84991_c0_g1	48.8001	24.3909	1.00054	4.19619e-11	3.67485e-10	Up	71.4863	24.3909	1.55132	5.06e-06	0.000169373	Up	71.4863	48.8001	0.550784	0.676367	0.714237	noDEG
TRINITY_DN59705_c1_g1	10.4646	3.40031	1.62178	0.0025468	0.00493599	Up	10.8277	3.40031	1.67098	3.27e-06	0.000116885	Up	10.8277	10.4646	0.0492064	0.0279592	0.043524	noDEG
TRINITY_DN93255_c3_g1	10.1835	2.49964	2.02643	0.0315579	0.0469069	Up	6.20779	2.49964	1.31236	5.51e-06	0.000181745	Up	6.20779	10.1835	-0.714075	0.0507309	0.0733542	noDEG
TRINITY_DN94419_c4_g2	23.5433	4.18782	2.49104	0.0038091	0.00711096	Up	41.2008	4.18782	3.2984	3.13e-06	0.000112506	Up	41.2008	23.5433	0.807357	0.00324552	0.00631973	noDEG
TRINITY_DN39866_c0_g2	14.867	1.27657	3.54178	1.18756e-10	9.51883e-10	Up	10.2315	1.27657	3.00267	2.21e-07	1.2e-05	Up	10.2315	14.867	-0.539103	0.195557	0.236202	noDEG
TRINITY_DN76879_c1_g1	72.2045	5.04434	3.83935	3.47211e-23	2.08923e-21	Up	59.4667	5.04434	3.55934	2.2e-14	6.52e-12	Up	59.4667	72.2045	-0.280008	0.143164	0.179185	noDEG
TRINITY_DN77055_c1_g1	10.0215	1.74128	2.52488	2.92655e-13	3.98192e-12	Up	7.21897	1.74128	2.05165	2.81e-05	0.000711208	Up	7.21897	10.0215	-0.473232	0.225919	0.2673	noDEG
TRINITY_DN67716_c0_g1	8.08353	1.67577	2.27016	1.21308e-05	3.69091e-05	Up	7.75449	1.67577	2.21021	7.78e-05	0.00160981	Up	7.75449	8.08353	-0.0599532	0.708101	0.743639	noDEG
TRINITY_DN60565_c1_g1	52.8982	11.4565	2.20706	0.00230214	0.00451043	Up	34.0653	11.4565	1.57214	0.00467715	0.0385093	Up	34.0653	52.8982	-0.634917	0.270477	0.314577	noDEG
TRINITY_DN82673_c0_g1	63.6367	14.4392	2.13987	2.44493e-06	8.45209e-06	Up	32.1811	14.4392	1.15623	0.000416491	0.006131	Up	32.1811	63.6367	-0.983645	0.440457	0.488427	noDEG
TRINITY_DN91153_c2_g2	17.66	6.15225	1.5213	1.70252e-07	7.30265e-07	Up	12.3983	6.15225	1.01095	0.00268483	0.025571	Up	12.3983	17.66	-0.510351	0.123118	0.157234	noDEG
TRINITY_DN143136_c0_g1	10.6617	2.1836	2.28765	0.000111284	0.000283208	Up	13.5847	2.1836	2.6372	4.12e-06	0.000142153	Up	13.5847	10.6617	0.349551	0.283986	0.328821	noDEG
TRINITY_DN72364_c4_g1	10.4457	1.6547	2.65827	1.20101e-12	1.44345e-11	Up	7.4841	1.6547	2.17726	5.91e-05	0.00129031	Up	7.4841	10.4457	-0.481009	0.0235653	0.0375251	noDEG
TRINITY_DN63170_c0_g3	5.42621	1.20537	2.17047	1.10307e-06	4.06488e-06	Up	5.19379	1.20537	2.10731	0.00268025	0.0255428	Up	5.19379	5.42621	-0.0631563	0.325467	0.371989	noDEG
TRINITY_DN79203_c0_g3	20.6599	6.97098	1.5674	0.000427823	0.000972202	Up	34.7693	6.97098	2.31838	5.36e-10	6.24e-08	Up	34.7693	20.6599	0.750979	0.0114175	0.0196573	noDEG
TRINITY_DN86232_c2_g2	35.5745	9.09432	1.9678	6.61888e-07	2.5446e-06	Up	42.539	9.09432	2.22575	3.13e-09	2.98e-07	Up	42.539	35.5745	0.257943	0.91316	0.925936	noDEG
TRINITY_DN86232_c2_g3	5.9032	2.10273	1.48923	0.022245	0.0345246	Up	8.44352	2.10273	2.00558	2.82e-06	0.000102395	Up	8.44352	5.9032	0.516348	0.143831	0.179914	noDEG
TRINITY_DN82327_c1_g2	11.1505	4.42898	1.33206	0.000465056	0.00104913	Up	12.5957	4.42898	1.50788	0.00244149	0.0238415	Up	12.5957	11.1505	0.175819	0.926724	0.937031	noDEG
TRINITY_DN79401_c0_g1	53.0582	21.5017	1.30312	6.54508e-05	0.000173948	Up	49.1663	21.5017	1.19322	0.00086263	0.0107834	Up	49.1663	53.0582	-0.109906	0.276863	0.32134	noDEG
TRINITY_DN67177_c0_g1	14.7367	0.585785	4.6529	1.44645e-09	9.34343e-09	Up	9.77738	0.585785	4.06101	8.44e-09	7.03e-07	Up	9.77738	14.7367	-0.591892	0.0325716	0.0499144	noDEG
TRINITY_DN83423_c1_g1	57.6937	6.32995	3.18815	6.30246e-09	3.57544e-08	Up	47.9379	6.32995	2.9209	3.58e-07	1.81e-05	Up	47.9379	57.6937	-0.267247	0.976274	0.97941	noDEG
TRINITY_DN90078_c2_g2	7.18092	3.43535	1.06371	0.00168884	0.00340473	Up	11.0278	3.43535	1.68262	0.00106029	0.0126481	Up	11.0278	7.18092	0.618908	0.672649	0.710836	noDEG
TRINITY_DN73436_c0_g1	25.9969	1.56764	4.05168	2.90802e-16	6.97787e-15	Up	8.33637	1.56764	2.41083	0.000556934	0.00769336	Up	8.33637	25.9969	-1.64085	0.0375317	0.05636	noDEG
TRINITY_DN85988_c2_g3	13.9462	2.32473	2.58474	3.44091e-10	2.50937e-09	Up	9.61818	2.32473	2.0487	0.00244097	0.0238401	Up	9.61818	13.9462	-0.536041	2.14004e-06	7.6745e-06	noDEG
TRINITY_DN67067_c0_g1	30.9089	5.64734	2.45238	6.79899e-19	2.47849e-17	Up	17.1191	5.64734	1.59997	3.78e-06	0.000131978	Up	17.1191	30.9089	-0.852411	0.0165136	0.0273523	noDEG
TRINITY_DN86187_c0_g2	9.52438	2.55293	1.89947	6.9988e-05	0.000185024	Up	6.42947	2.55293	1.33255	0.00309375	0.0283925	Up	6.42947	9.52438	-0.566926	0.170514	0.209091	noDEG
TRINITY_DN91241_c1_g1	21.0993	4.45498	2.2437	3.71473e-12	4.03951e-11	Up	17.2082	4.45498	1.9496	0.000272789	0.00438813	Up	17.2082	21.0993	-0.294101	2.83119e-06	9.92321e-06	noDEG
TRINITY_DN84134_c0_g2	21.3795	5.79664	1.88294	6.36038e-08	2.95853e-07	Up	24.0664	5.79664	2.05373	2.27e-09	2.25e-07	Up	24.0664	21.3795	0.17079	0.0311572	0.0479987	noDEG
TRINITY_DN60795_c0_g2	23.9108	8.83466	1.43641	5.21608e-05	0.000141363	Up	37.2008	8.83466	2.07409	2.44e-08	1.78e-06	Up	37.2008	23.9108	0.637672	0.00648227	0.0118222	noDEG
TRINITY_DN71717_c1_g1	20.7609	8.35022	1.31398	0.000154878	0.000383352	Up	22.8955	8.35022	1.45518	0.000111814	0.0021518	Up	22.8955	20.7609	0.141195	0.640998	0.681443	noDEG
TRINITY_DN73789_c0_g1	47.0533	17.907	1.39377	3.37008e-11	3.01354e-10	Up	56.6998	17.907	1.66282	9.31e-05	0.00185565	Up	56.6998	47.0533	0.269048	0.000532126	0.0012191	noDEG
TRINITY_DN89539_c1_g1	20.6051	6.05439	1.76694	9.12738e-07	3.41611e-06	Up	13.7252	6.05439	1.18077	0.000468114	0.00671697	Up	13.7252	20.6051	-0.586171	0.234488	0.276559	noDEG
TRINITY_DN64557_c0_g2	12.8387	3.95946	1.69713	6.46219e-05	0.000171938	Up	9.40969	3.95946	1.24884	0.000656031	0.00871606	Up	9.40969	12.8387	-0.448283	0.60406	0.646737	noDEG
TRINITY_DN57207_c0_g1	11.0048	1.12837	3.28582	0.000419584	0.000955832	Up	14.6872	1.12837	3.70224	5.21e-06	0.000173292	Up	14.6872	11.0048	0.416424	0.223059	0.264398	noDEG
TRINITY_DN85490_c1_g1	6.65525	1.5881	2.06719	0.0155426	0.0251087	Up	12.4233	1.5881	2.96767	5.75e-08	3.76e-06	Up	12.4233	6.65525	0.900485	1.22384e-05	3.80875e-05	noDEG
TRINITY_DN92240_c3_g2	9.46195	2.53606	1.89955	0.0309392	0.0460876	Up	5.80089	2.53606	1.19368	0.00530082	0.0421382	Up	5.80089	9.46195	-0.705862	0.672739	0.710926	noDEG
TRINITY_DN87768_c1_g2	18.3318	4.54113	2.01322	6.64689e-12	6.861e-11	Up	10.7184	4.54113	1.23896	0.00150013	0.016491	Up	10.7184	18.3318	-0.774258	1.00734e-05	3.18398e-05	noDEG
TRINITY_DN79928_c1_g1	37.7695	15.646	1.27143	0.00180026	0.00360308	Up	39.2168	15.646	1.32568	0.0013869	0.0155745	Up	39.2168	37.7695	0.0542486	3.85574e-07	1.58776e-06	noDEG
TRINITY_DN67198_c0_g1	14.7558	1.82755	3.01329	3.90995e-13	5.19468e-12	Up	8.87604	1.82755	2.28	2.67e-06	9.82e-05	Up	8.87604	14.7558	-0.73329	0.0486735	0.0709475	noDEG
TRINITY_DN56057_c0_g1	10.837	2.12268	2.35201	2.44502e-07	1.01817e-06	Up	6.27426	2.12268	1.56355	0.00152938	0.016746	Up	6.27426	10.837	-0.788454	0.00581752	0.010734	noDEG
TRINITY_DN68765_c1_g1	39.027	6.17459	2.66006	0.000190035	0.000461994	Up	50.7042	6.17459	3.03769	6.02e-05	0.00130736	Up	50.7042	39.027	0.377634	0.663327	0.702147	noDEG
TRINITY_DN91261_c2_g3	8.31526	0.677397	3.61769	9.49835e-05	0.000244793	Up	5.37695	0.677397	2.98871	0.00032637	0.00505611	Up	5.37695	8.31526	-0.628974	0.0861861	0.115364	noDEG
TRINITY_DN95129_c3_g1	32.0733	8.19382	1.96877	2.1564e-05	6.28218e-05	Up	18.2958	8.19382	1.15891	0.00299832	0.0277792	Up	18.2958	32.0733	-0.809862	0.185622	0.225368	noDEG
TRINITY_DN86204_c1_g2	41.2479	16.33	1.33679	0.000219095	0.000526544	Up	42.8845	16.33	1.39293	7.41e-05	0.0015495	Up	42.8845	41.2479	0.0561344	0.559398	0.604358	noDEG
TRINITY_DN86204_c1_g4	22.6897	10.4887	1.11321	1.42565e-10	1.12561e-09	Up	40.0405	10.4887	1.93263	1.82e-05	0.000494663	Up	40.0405	22.6897	0.81942	0.00387451	0.00742933	noDEG
TRINITY_DN76701_c1_g1	126.686	19.9247	2.66863	9.95414e-32	1.21442e-29	Up	112.425	19.9247	2.49634	7.6e-06	0.000238189	Up	112.425	126.686	-0.172298	0.749268	0.781733	noDEG
TRINITY_DN92970_c0_g1	15.25	4.36408	1.80506	1.38564e-05	4.17236e-05	Up	15.686	4.36408	1.84573	0.00310859	0.0284976	Up	15.686	15.25	0.0406647	0.039939	0.0595245	noDEG
TRINITY_DN55217_c0_g1	17.8447	2.58918	2.78493	0.00257483	0.0049869	Up	16.9796	2.58918	2.71323	0.000299601	0.00473362	Up	16.9796	17.8447	-0.0716946	0.411647	0.459513	noDEG
TRINITY_DN92395_c6_g1	5.24874	1.93227	1.44168	0.000945748	0.0020066	Up	5.12633	1.93227	1.40763	0.000296928	0.00470213	Up	5.12633	5.24874	-0.0340427	0.928747	0.938631	noDEG
TRINITY_DN86155_c1_g3	21.8992	2.61417	3.06645	1.47219e-05	4.41373e-05	Up	16.376	2.61417	2.64716	4.62e-05	0.00105975	Up	16.376	21.8992	-0.419295	0.379154	0.426665	noDEG
TRINITY_DN81420_c0_g1	27.8141	1.75372	3.98733	3.05417e-24	2.02852e-22	Up	35.5411	1.75372	4.341	5.29e-16	2.1e-13	Up	35.5411	27.8141	0.353673	0.749326	0.781783	noDEG
TRINITY_DN71339_c0_g1	16.5813	5.38201	1.62334	0.00439836	0.00810441	Up	15.9712	5.38201	1.56925	0.000521881	0.0073106	Up	15.9712	16.5813	-0.0540878	0.343772	0.390622	noDEG
TRINITY_DN50538_c0_g1	14.1798	0.291799	5.60271	1.33664e-07	5.84507e-07	Up	12.2135	0.291799	5.38735	2.06e-10	2.65e-08	Up	12.2135	14.1798	-0.215363	0.164536	0.202668	noDEG
TRINITY_DN93031_c1_g3	14.944	4.47221	1.74051	0.00246125	0.00479289	Up	18.3493	4.47221	2.03667	2.69e-05	0.000684072	Up	18.3493	14.944	0.296162	0.381789	0.429307	noDEG
TRINITY_DN93645_c5_g2	11.7111	4.74454	1.30354	1.68512e-05	5.00405e-05	Up	12.9136	4.74454	1.44455	0.00120361	0.0139415	Up	12.9136	11.7111	0.141008	0.245074	0.2877	noDEG
TRINITY_DN59984_c1_g6	10.8804	1.70444	2.67435	0.000195963	0.000475227	Up	5.27704	1.70444	1.63043	0.00167118	0.0179206	Up	5.27704	10.8804	-1.04393	0.807547	0.832902	noDEG
TRINITY_DN65075_c0_g1	39.9573	4.09324	3.28714	2.62725e-16	6.34415e-15	Up	26.9263	4.09324	2.7177	3.85e-11	5.91e-09	Up	26.9263	39.9573	-0.569443	0.00593415	0.0109321	noDEG
TRINITY_DN87553_c1_g3	12.7165	1.78927	2.82926	8.60702e-05	0.000223542	Up	5.53957	1.78927	1.6304	0.00408765	0.0348653	Up	5.53957	12.7165	-1.19886	0.173834	0.212658	noDEG
TRINITY_DN93025_c3_g2	5.23198	0.780658	2.74459	0.000126041	0.000317349	Up	9.28638	0.780658	3.57235	1.05e-07	6.3e-06	Up	9.28638	5.23198	0.827759	0.0971568	0.128501	noDEG
TRINITY_DN86626_c1_g2	7.96334	1.63592	2.28327	0.00470752	0.00860994	Up	9.56892	1.63592	2.54825	5.8e-05	0.00127279	Up	9.56892	7.96334	0.264983	0.162774	0.200781	noDEG
TRINITY_DN88960_c3_g2	36.1469	6.44264	2.48815	4.67872e-08	2.2323e-07	Up	26.2465	6.44264	2.0264	2.9e-06	0.000105122	Up	26.2465	36.1469	-0.461748	0.172947	0.211666	noDEG
TRINITY_DN91192_c4_g1	11.7801	2.09586	2.49074	1.04999e-16	2.71923e-15	Up	6.87571	2.09586	1.71397	0.00056908	0.00782688	Up	6.87571	11.7801	-0.776777	2.70176e-08	1.3864e-07	noDEG
TRINITY_DN91009_c5_g1	7.48008	2.89115	1.37141	0.000436408	0.000989601	Up	8.50353	2.89115	1.55642	0.00389046	0.0336598	Up	8.50353	7.48008	0.185008	0.944298	0.951989	noDEG
TRINITY_DN82644_c0_g2	8.80674	1.1619	2.92212	1.42407e-05	4.28029e-05	Up	13.4569	1.1619	3.53379	1.94e-07	1.07e-05	Up	13.4569	8.80674	0.61167	0.39762	0.445269	noDEG
TRINITY_DN90643_c1_g1	18.3524	3.32908	2.46278	1.16815e-27	1.04644e-25	Up	14.7198	3.32908	2.14456	1.3e-08	1.02e-06	Up	14.7198	18.3524	-0.318214	0.00847065	0.0150407	noDEG
TRINITY_DN93519_c3_g6	19.2317	7.40121	1.37765	3.82575e-12	4.14873e-11	Up	15.7991	7.40121	1.09401	0.00568337	0.0443636	Up	15.7991	19.2317	-0.283638	0.0401555	0.0598173	noDEG
TRINITY_DN88467_c1_g1	9.74101	2.86343	1.76633	0.019697	0.0308986	Up	8.44058	2.86343	1.5596	6.15e-05	0.00133071	Up	8.44058	9.74101	-0.206729	0.630893	0.672167	noDEG
TRINITY_DN47304_c0_g1	6.3949	1.1299	2.50073	0.000785933	0.00169396	Up	7.01487	1.1299	2.63422	2.01e-05	0.000535839	Up	7.01487	6.3949	0.133494	0.449986	0.497818	noDEG
TRINITY_DN82392_c1_g1	9.67998	0.868978	3.47761	9.46085e-09	5.18008e-08	Up	7.61138	0.868978	3.13077	3e-05	0.000748218	Up	7.61138	9.67998	-0.346845	0.0148576	0.0249576	noDEG
TRINITY_DN57418_c1_g1	34.7501	2.69324	3.6896	6.46596e-16	1.45884e-14	Up	21.4667	2.69324	2.99469	6.49e-07	2.97e-05	Up	21.4667	34.7501	-0.694915	8.91384e-10	6.17202e-09	noDEG
TRINITY_DN64572_c1_g1	6.97642	0.537665	3.69771	9.82962e-06	3.04155e-05	Up	6.14042	0.537665	3.51356	2.31e-06	8.68e-05	Up	6.14042	6.97642	-0.184149	0.781776	0.810229	noDEG
TRINITY_DN90798_c1_g2	24.4534	2.2842	3.42027	0.00172579	0.00346949	Up	17.9823	2.2842	2.97682	0.000417415	0.0061396	Up	17.9823	24.4534	-0.443457	0.817263	0.841619	noDEG
TRINITY_DN75411_c0_g1	14.5135	4.26638	1.76631	1.13143e-09	7.46663e-09	Up	11.1779	4.26638	1.38956	0.000808265	0.0102603	Up	11.1779	14.5135	-0.376751	0.015084	0.0253013	noDEG
TRINITY_DN81650_c0_g1	20.754	7.30142	1.50714	3.39039e-11	3.02905e-10	Up	16.4887	7.30142	1.17523	0.00270878	0.0257584	Up	16.4887	20.754	-0.33191	0.000935685	0.00204294	noDEG
TRINITY_DN69220_c0_g1	17.1415	7.47914	1.19655	0.0218256	0.0339113	Up	24.8632	7.47914	1.73307	0.000187695	0.00325933	Up	24.8632	17.1415	0.536519	0.0219195	0.0352401	noDEG
TRINITY_DN90269_c3_g1	6.6869	1.71545	1.96275	0.00335218	0.00634063	Up	7.04423	1.71545	2.03785	1.83e-05	0.000495563	Up	7.04423	6.6869	0.0751056	0.234337	0.276424	noDEG
TRINITY_DN89795_c1_g2	55.9488	7.68741	2.86354	1.77458e-06	6.29213e-06	Up	40.945	7.68741	2.41312	1.74e-05	0.000474741	Up	40.945	55.9488	-0.450418	0.0608028	0.0857309	noDEG
TRINITY_DN79776_c0_g1	5.56629	2.60426	1.09584	1.94799e-09	1.22659e-08	Up	9.64058	2.60426	1.88825	9.62e-06	0.000290641	Up	9.64058	5.56629	0.792404	0.241522	0.283882	noDEG
TRINITY_DN89981_c4_g1	17.1185	3.22206	2.4095	7.94235e-21	3.7147e-19	Up	15.7615	3.22206	2.29035	8.31e-09	6.92e-07	Up	15.7615	17.1185	-0.119147	0.05474	0.0784056	noDEG
TRINITY_DN87129_c0_g2	17.1211	2.90168	2.56081	7.6919e-07	2.92087e-06	Up	12.8105	2.90168	2.14236	0.00338588	0.030352	Up	12.8105	17.1211	-0.41845	2.2494e-10	1.76037e-09	noDEG
TRINITY_DN85414_c0_g1	53.7256	5.58161	3.26686	8.04363e-12	8.16489e-11	Up	38.2251	5.58161	2.77577	6.31e-12	1.13e-09	Up	38.2251	53.7256	-0.491087	0.0684508	0.0952141	noDEG
TRINITY_DN94699_c4_g2	18.7045	3.38697	2.46531	4.48481e-12	4.79424e-11	Up	33.0588	3.38697	3.28697	2.94e-25	5.88e-22	Up	33.0588	18.7045	0.821652	8.52829e-06	2.73397e-05	noDEG
TRINITY_DN67194_c0_g1	220.361	64.4176	1.77434	1.68666e-25	1.25736e-23	Up	140.449	64.4176	1.12452	0.00591328	0.0456642	Up	140.449	220.361	-0.649829	5.576e-08	2.68912e-07	noDEG
TRINITY_DN60521_c0_g2	12.7916	5.40106	1.24389	3.5378e-06	1.18879e-05	Up	14.402	5.40106	1.41496	0.00345232	0.030786	Up	14.402	12.7916	0.171074	0.0712748	0.0987884	noDEG
TRINITY_DN90057_c2_g1	31.1801	11.0353	1.4985	1.19795e-05	3.64825e-05	Up	40.7886	11.0353	1.88604	0.000185208	0.0032268	Up	40.7886	31.1801	0.387541	0.101311	0.133226	noDEG
TRINITY_DN115107_c0_g1	8.11598	2.07345	1.96873	8.63879e-05	0.000224334	Up	6.30785	2.07345	1.60511	0.00426223	0.0359872	Up	6.30785	8.11598	-0.363618	0.485343	0.532348	noDEG
TRINITY_DN88384_c2_g1	12.4288	5.88578	1.07838	0.00314453	0.00597987	Up	13.1248	5.88578	1.15699	0.000388637	0.00580284	Up	13.1248	12.4288	0.0786113	0.313536	0.359718	noDEG
TRINITY_DN77285_c0_g1	8.85953	2.10353	2.07442	3.3125e-11	2.96738e-10	Up	17.1804	2.10353	3.02988	4.61e-08	3.11e-06	Up	17.1804	8.85953	0.95546	0.440687	0.488659	noDEG
TRINITY_DN94071_c3_g2	5.86432	1.36082	2.10749	2.39038e-05	6.90464e-05	Up	7.16459	1.36082	2.39641	0.000285768	0.00455684	Up	7.16459	5.86432	0.28892	0.436768	0.484765	noDEG
TRINITY_DN86667_c1_g2	13.6443	3.87438	1.81626	4.19237e-12	4.51222e-11	Up	8.91647	3.87438	1.20251	0.00485349	0.039558	Up	8.91647	13.6443	-0.613752	0.0173111	0.0285121	noDEG
TRINITY_DN88294_c1_g1	13.0702	4.99353	1.38814	0.00827671	0.0142959	Up	18.5632	4.99353	1.89431	0.00124372	0.0143005	Up	18.5632	13.0702	0.506165	0.408349	0.456205	noDEG
TRINITY_DN78578_c1_g1	57.7073	20.4698	1.49526	1.02237e-09	6.79709e-09	Up	75.079	20.4698	1.87491	1.32e-08	1.04e-06	Up	75.079	57.7073	0.379656	0.72238	0.756821	noDEG
TRINITY_DN84022_c0_g1	9.21153	2.16408	2.08969	0.00476112	0.00869867	Up	14.5247	2.16408	2.74668	9.88e-12	1.72e-09	Up	14.5247	9.21153	0.656996	0.159563	0.197611	noDEG
TRINITY_DN83330_c1_g1	20.185	0.903166	4.48214	9.8501e-06	3.04715e-05	Up	10.157	0.903166	3.49133	2.96e-06	0.000107192	Up	10.157	20.185	-0.99081	0.335026	0.381962	noDEG
TRINITY_DN76934_c0_g2	12.0865	1.63913	2.88239	0.000523335	0.00116898	Up	5.18495	1.63913	1.6614	0.00615962	0.0469716	Up	5.18495	12.0865	-1.22099	0.116121	0.149238	noDEG
TRINITY_DN94127_c4_g1	32.8149	9.73599	1.75295	6.69185e-06	2.13698e-05	Up	34.5408	9.73599	1.8269	9.37e-07	4.04e-05	Up	34.5408	32.8149	0.0739477	0.0151178	0.0253553	noDEG
TRINITY_DN65589_c0_g1	10.5849	1.87594	2.49633	0.00100924	0.00212857	Up	8.41885	1.87594	2.16601	0.000880416	0.010944	Up	8.41885	10.5849	-0.330318	0.734964	0.768644	noDEG
TRINITY_DN93264_c3_g1	7.66276	0.655685	3.54679	7.46256e-18	2.32958e-16	Up	5.47837	0.655685	3.06267	0.000128067	0.00239877	Up	5.47837	7.66276	-0.484116	1.96405e-10	1.5536e-09	noDEG
TRINITY_DN88899_c3_g1	15.5947	3.29454	2.24291	0.000321915	0.000749442	Up	29.2982	3.29454	3.15266	1.39e-07	8.01e-06	Up	29.2982	15.5947	0.909752	0.00163001	0.00338617	noDEG
TRINITY_DN65315_c2_g3	73.2755	8.71949	3.07101	9.38575e-13	1.15321e-11	Up	53.7366	8.71949	2.62359	2e-09	2.01e-07	Up	53.7366	73.2755	-0.447426	0.321307	0.367785	noDEG
TRINITY_DN90266_c3_g2	29.796	6.51098	2.19417	0.00065426	0.00143144	Up	16.5906	6.51098	1.34942	0.000623633	0.00838355	Up	16.5906	29.796	-0.844751	0.71433	0.749488	noDEG
TRINITY_DN87320_c1_g4	15.1068	1.5183	3.31467	2.55015e-05	7.33059e-05	Up	8.36563	1.5183	2.46202	0.000607257	0.00821238	Up	8.36563	15.1068	-0.852654	0.0291894	0.0452923	noDEG
TRINITY_DN81799_c1_g1	50.8017	22.7589	1.15845	6.91621e-07	2.64883e-06	Up	67.2725	22.7589	1.56359	5.45e-07	2.57e-05	Up	67.2725	50.8017	0.405141	0.413005	0.460905	noDEG
TRINITY_DN74379_c0_g1	8.54918	1.03233	3.04988	2.23643e-18	7.54699e-17	Up	12.6282	1.03233	3.61267	1.21e-16	5.29e-14	Up	12.6282	8.54918	0.562788	0.868011	0.887244	noDEG
TRINITY_DN79426_c0_g2	74.4109	18.3855	2.01695	5.8368e-72	5.15685e-69	Up	62.097	18.3855	1.75595	9.14e-08	5.59e-06	Up	62.097	74.4109	-0.260992	8.76392e-21	4.39116e-19	noDEG
TRINITY_DN89968_c2_g2	18.169	2.6947	2.75328	4.76399e-12	5.06372e-11	Up	9.22651	2.6947	1.77566	4.61e-07	2.24e-05	Up	9.22651	18.169	-0.97762	0.185732	0.22547	noDEG
TRINITY_DN86040_c1_g1	21.2641	4.94073	2.10562	4.87012e-09	2.82628e-08	Up	15.6294	4.94073	1.66146	0.00215941	0.021755	Up	15.6294	21.2641	-0.444159	0.0216418	0.0348275	noDEG
TRINITY_DN85010_c1_g1	13.4571	2.30819	2.54353	1.31029e-09	8.53866e-09	Up	8.24623	2.30819	1.83697	0.000116656	0.00222902	Up	8.24623	13.4571	-0.70656	0.0411401	0.0611959	noDEG
TRINITY_DN90124_c3_g3	14.6774	0.857508	4.0973	3.91855e-06	1.30581e-05	Up	15.7841	0.857508	4.20218	1.16e-10	1.6e-08	Up	15.7841	14.6774	0.104882	0.595124	0.638388	noDEG
TRINITY_DN67930_c0_g1	28.8048	11.5701	1.31591	0.00478336	0.00873791	Up	42.962	11.5701	1.89267	5.71e-08	3.73e-06	Up	42.962	28.8048	0.576755	0.00168218	0.003483	noDEG
TRINITY_DN86223_c0_g1	36.325	14.6171	1.31331	3.01208e-05	8.54074e-05	Up	61.4438	14.6171	2.07162	3.86e-07	1.92e-05	Up	61.4438	36.325	0.758304	0.0330178	0.050509	noDEG
TRINITY_DN63850_c0_g1	45.525	6.41162	2.8279	4.17306e-09	2.45373e-08	Up	52.9806	6.41162	3.04671	1.53e-06	6.11e-05	Up	52.9806	45.525	0.218806	0.0156287	0.0260708	noDEG
TRINITY_DN86338_c1_g2	21.3035	1.4106	3.91671	5.85118e-05	0.000156975	Up	6.91114	1.4106	2.29262	0.000162474	0.00290242	Up	6.91114	21.3035	-1.62409	0.552048	0.597187	noDEG
TRINITY_DN59814_c2_g3	51.6242	13.9015	1.8928	1.34262e-15	2.86746e-14	Up	35.9802	13.9015	1.37196	4.92e-05	0.00111505	Up	35.9802	51.6242	-0.520844	0.0001429	0.000365423	noDEG
TRINITY_DN76853_c2_g2	150.962	37.1096	2.02432	1.31891e-13	1.93237e-12	Up	83.4564	37.1096	1.16923	0.000480129	0.00684433	Up	83.4564	150.962	-0.855086	0.00404396	0.00771225	noDEG
TRINITY_DN87510_c1_g1	7.56491	1.63172	2.21293	1.84101e-06	6.51348e-06	Up	7.74364	1.63172	2.24661	8.26e-05	0.00168662	Up	7.74364	7.56491	0.0336887	0.190297	0.230324	noDEG
TRINITY_DN54228_c0_g1	7.18157	1.7761	2.01558	5.8204e-05	0.000156196	Up	8.71059	1.7761	2.29405	0.000719955	0.00938558	Up	8.71059	7.18157	0.27847	0.30637	0.352192	noDEG
TRINITY_DN67611_c0_g2	38.8222	15.8914	1.28863	3.67895e-16	8.68292e-15	Up	50.668	15.8914	1.67283	5.73e-07	2.68e-05	Up	50.668	38.8222	0.384192	0.314878	0.361117	noDEG
TRINITY_DN83637_c0_g4	12.8013	1.92858	2.73067	4.57035e-07	1.80921e-06	Up	5.81301	1.92858	1.59174	0.00592042	0.0457053	Up	5.81301	12.8013	-1.13893	0.0484415	0.0706486	noDEG
TRINITY_DN83637_c0_g3	6.03442	2.03326	1.56942	0.00110254	0.00230794	Up	10.3574	2.03326	2.34879	0.000110692	0.00213412	Up	10.3574	6.03442	0.779377	0.434827	0.482924	noDEG
TRINITY_DN84566_c1_g1	33.4939	12.8655	1.3804	0.0027126	0.00523407	Up	30.7854	12.8655	1.25874	0.000117925	0.00224918	Up	30.7854	33.4939	-0.121655	0.514753	0.561148	noDEG
TRINITY_DN81504_c3_g1	29.8482	6.7485	2.14501	0.00805458	0.0139383	Up	17.4635	6.7485	1.3717	0.000146997	0.00268467	Up	17.4635	29.8482	-0.773302	0.0360188	0.0542239	noDEG
TRINITY_DN73435_c0_g4	43.3457	11.2211	1.94968	4.99284e-14	7.94733e-13	Up	41.6874	11.2211	1.8934	1.43e-07	8.18e-06	Up	41.6874	43.3457	-0.0562797	0.0134213	0.0227453	noDEG
TRINITY_DN78321_c0_g2	52.4083	13.9456	1.90998	7.10401e-10	4.87022e-09	Up	29.3572	13.9456	1.0739	0.00484703	0.0395188	Up	29.3572	52.4083	-0.836081	0.0052986	0.00985675	noDEG
TRINITY_DN81690_c1_g2	17.6624	3.54202	2.31804	1.60151e-30	1.78462e-28	Up	11.1561	3.54202	1.65519	7.02e-05	0.00148256	Up	11.1561	17.6624	-0.662851	9.24238e-14	1.4492e-12	noDEG
TRINITY_DN49404_c0_g1	7.35979	1.10892	2.7305	2.81865e-05	8.0335e-05	Up	6.34124	1.10892	2.5156	0.00499741	0.0403912	Up	6.34124	7.35979	-0.2149	0.873171	0.891957	noDEG
TRINITY_DN89269_c1_g1	18.9103	4.04364	2.22544	0.00178711	0.00357831	Up	18.0028	4.04364	2.1545	0.000418462	0.00615356	Up	18.0028	18.9103	-0.0709457	0.861649	0.881666	noDEG
TRINITY_DN81459_c2_g1	48.5056	9.58138	2.33985	3.00074e-13	4.07528e-12	Up	33.0344	9.58138	1.78566	3.2e-05	0.000787575	Up	33.0344	48.5056	-0.554185	8.2705e-05	0.00022123	noDEG
TRINITY_DN93900_c5_g5	6.52827	1.8337	1.83194	0.000619503	0.00136203	Up	7.09337	1.8337	1.95171	4.41e-07	2.15e-05	Up	7.09337	6.52827	0.119771	0.594321	0.63764	noDEG
TRINITY_DN93900_c5_g4	6.03794	0.834451	2.85516	0.000190645	0.000463366	Up	6.00954	0.834451	2.84835	1.66e-07	9.33e-06	Up	6.00954	6.03794	-0.00680305	0.800935	0.827248	noDEG
TRINITY_DN86009_c2_g2	9.92648	4.91735	1.0134	0.00123257	0.0025551	Up	12.3033	4.91735	1.32309	0.00556098	0.0436375	Up	12.3033	9.92648	0.309689	0.680135	0.717767	noDEG
TRINITY_DN94882_c7_g1	26.8763	2.96138	3.18199	0.000414865	0.000945751	Up	41.4888	2.96138	3.80838	5.88e-10	6.77e-08	Up	41.4888	26.8763	0.626388	0.017222	0.0284037	noDEG
TRINITY_DN72725_c1_g1	14.2029	2.00745	2.82275	0.000132919	0.000333315	Up	5.66127	2.00745	1.49576	0.00294888	0.027442	Up	5.66127	14.2029	-1.32698	0.924511	0.935218	noDEG
TRINITY_DN80987_c1_g1	5.90922	2.47683	1.25447	1.29879e-08	6.91901e-08	Up	14.9791	2.47683	2.59639	6.26e-06	0.000202018	Up	14.9791	5.90922	1.34192	0.19574	0.236409	noDEG
TRINITY_DN93096_c3_g2	58.4054	5.1946	3.49102	1.07619e-16	2.78124e-15	Up	18.9264	5.1946	1.86531	7.25e-06	0.000229352	Up	18.9264	58.4054	-1.6257	0.0705084	0.097847	noDEG
TRINITY_DN60479_c0_g3	13.8932	0.656275	4.40394	0.000530169	0.00118235	Up	5.37257	0.656275	3.03324	0.00196312	0.0202627	Up	5.37257	13.8932	-1.3707	0.176942	0.21618	noDEG
TRINITY_DN49191_c0_g1	8.05455	1.42562	2.49821	1.05442e-07	4.70432e-07	Up	5.66304	1.42562	1.98998	0.00505182	0.0406918	Up	5.66304	8.05455	-0.508227	2.83404e-06	9.93197e-06	noDEG
TRINITY_DN74607_c0_g1	31.5466	10.7618	1.55156	7.64559e-06	2.41532e-05	Up	22.1805	10.7618	1.04336	0.00585489	0.0453491	Up	22.1805	31.5466	-0.508198	0.0422756	0.0627207	noDEG
TRINITY_DN78611_c0_g1	22.9698	3.71908	2.62672	3.42517e-07	1.38793e-06	Up	19.4477	3.71908	2.38658	0.00140288	0.0157062	Up	19.4477	22.9698	-0.240144	0.0225901	0.0361801	noDEG
TRINITY_DN73285_c1_g2	16.7039	6.54689	1.3513	0.000104608	0.000267356	Up	17.3912	6.54689	1.40948	0.00660169	0.0493354	Up	17.3912	16.7039	0.0581754	0.001875	0.00384809	noDEG
TRINITY_DN80737_c0_g1	13.9901	2.23489	2.64613	3.6181e-14	5.92267e-13	Up	11.7299	2.23489	2.39192	1.5e-07	8.54e-06	Up	11.7299	13.9901	-0.254217	0.151987	0.188984	noDEG
TRINITY_DN83388_c0_g1	7.86093	3.5865	1.13212	9.97709e-08	4.47303e-07	Up	13.5079	3.5865	1.91316	8.53e-06	0.000262105	Up	13.5079	7.86093	0.781034	0.836612	0.859095	noDEG
TRINITY_DN79202_c1_g1	13.253	2.83434	2.22524	6.58379e-08	3.05336e-07	Up	10.3615	2.83434	1.87015	6.01e-05	0.00130581	Up	10.3615	13.253	-0.355088	0.295878	0.34121	noDEG
TRINITY_DN83294_c1_g1	55.6257	7.99496	2.79859	1.66987e-08	8.70406e-08	Up	35.0167	7.99496	2.13088	9.43e-06	0.000285853	Up	35.0167	55.6257	-0.667708	0.00296932	0.00583535	noDEG
TRINITY_DN82157_c0_g2	16.5696	3.15965	2.39071	1.23067e-19	4.93737e-18	Up	8.32419	3.15965	1.39755	0.00282312	0.0265378	Up	8.32419	16.5696	-0.993161	2.77397e-10	2.13107e-09	noDEG
TRINITY_DN81272_c2_g1	12.9492	6.11676	1.08202	1.15333e-14	2.07419e-13	Up	13.8601	6.11676	1.18009	0.00374612	0.0327261	Up	13.8601	12.9492	0.0980733	1.06085e-07	4.85004e-07	noDEG
TRINITY_DN83965_c0_g1	7.07226	2.28054	1.6328	0.000113113	0.000287496	Up	6.76607	2.28054	1.56894	0.00124049	0.0142744	Up	6.76607	7.07226	-0.0638527	0.653892	0.693282	noDEG
TRINITY_DN68474_c1_g1	109.479	52.9535	1.04786	1.38092e-08	7.31578e-08	Up	124.841	52.9535	1.23729	0.000432467	0.00631099	Up	124.841	109.479	0.189434	0.689273	0.7263	noDEG
TRINITY_DN82618_c0_g1	9.06378	3.60369	1.33064	9.27161e-07	3.46525e-06	Up	11.8206	3.60369	1.71376	7.97e-08	4.98e-06	Up	11.8206	9.06378	0.38312	0.0611934	0.0862396	noDEG
TRINITY_DN94017_c3_g1	19.4044	4.51911	2.10227	1.91292e-10	1.47041e-09	Up	9.90869	4.51911	1.13266	0.00406119	0.0347311	Up	9.90869	19.4044	-0.969614	1.79697e-08	9.54641e-08	noDEG
TRINITY_DN87184_c0_g1	7.83683	2.6972	1.53881	0.00727551	0.0127448	Up	9.80884	2.6972	1.86262	0.00437972	0.036703	Up	9.80884	7.83683	0.323813	0.751753	0.783956	noDEG
TRINITY_DN87418_c1_g2	32.1478	9.11389	1.81858	0.000224274	0.000538187	Up	39.2681	9.11389	2.10722	2.27e-09	2.25e-07	Up	39.2681	32.1478	0.288636	0.0379781	0.0569898	noDEG
TRINITY_DN91485_c1_g1	17.5131	5.03721	1.79774	4.98889e-09	2.88968e-08	Up	27.4862	5.03721	2.44801	2.6e-06	9.59e-05	Up	27.4862	17.5131	0.650272	0.124036	0.158222	noDEG
TRINITY_DN76725_c0_g1	18.7648	4.11172	2.19022	2.62065e-06	9.0084e-06	Up	18.0927	4.11172	2.1376	0.000268025	0.00432139	Up	18.0927	18.7648	-0.0526234	0.00998723	0.0174812	noDEG
TRINITY_DN60139_c0_g4	7.72741	0.308809	4.6452	4.05282e-08	1.95825e-07	Up	5.11564	0.308809	4.05013	3.52e-07	1.78e-05	Up	5.11564	7.72741	-0.595072	0.862542	0.882483	noDEG
TRINITY_DN86334_c1_g3	36.3098	7.91317	2.19803	7.71439e-05	0.000202352	Up	24.401	7.91317	1.62461	0.00281387	0.0264898	Up	24.401	36.3098	-0.573419	0.135278	0.170259	noDEG
TRINITY_DN88286_c1_g2	25.7423	5.88518	2.12898	6.21974e-05	0.000165973	Up	14.4605	5.88518	1.29696	0.00204889	0.0209407	Up	14.4605	25.7423	-0.832023	0.541802	0.587243	noDEG
TRINITY_DN93542_c2_g1	21.5517	3.05383	2.81911	0.0023298	0.00455873	Up	14.463	3.05383	2.24367	0.00557466	0.0437089	Up	14.463	21.5517	-0.575433	0.144347	0.1805	noDEG
TRINITY_DN66928_c0_g3	115.666	24.6128	2.23248	4.50584e-15	8.71982e-14	Up	66.1552	24.6128	1.42645	0.000478026	0.00682131	Up	66.1552	115.666	-0.806038	0.0169222	0.0279455	noDEG
TRINITY_DN77728_c0_g1	6.86387	1.13198	2.60017	1.37859e-05	4.15275e-05	Up	6.22636	1.13198	2.45954	2.29e-05	0.000596672	Up	6.22636	6.86387	-0.140632	0.585825	0.629566	noDEG
TRINITY_DN60191_c0_g1	93.9203	30.9818	1.60001	3.41619e-12	3.74398e-11	Up	106.181	30.9818	1.77703	2.89e-08	2.07e-06	Up	106.181	93.9203	0.177013	0.0548741	0.0785826	noDEG
TRINITY_DN91670_c2_g2	7.02229	2.13053	1.72073	0.000185399	0.000452028	Up	11.9595	2.13053	2.48888	1.86e-09	1.88e-07	Up	11.9595	7.02229	0.768147	0.0432692	0.0640027	noDEG
TRINITY_DN74228_c0_g2	19.2169	3.70339	2.37545	0.000120056	0.000303676	Up	16.6405	3.70339	2.16778	2.21e-05	0.000579564	Up	16.6405	19.2169	-0.207678	0.883736	0.901242	noDEG
TRINITY_DN86288_c1_g2	45.7703	12.0472	1.92572	1.53126e-13	2.20947e-12	Up	27.2584	12.0472	1.178	0.00506419	0.0407699	Up	27.2584	45.7703	-0.747713	0.00032352	0.000773299	noDEG
TRINITY_DN81914_c1_g2	6.01107	1.94645	1.62677	0.0308746	0.0460126	Up	16.1056	1.94645	3.04864	0.00021076	0.0035796	Up	16.1056	6.01107	1.42187	0.223254	0.264611	noDEG
TRINITY_DN64315_c1_g1	60.8956	2.93143	4.37666	0.00139368	0.00285588	Up	12.6064	2.93143	2.10448	0.00405579	0.0346991	Up	12.6064	60.8956	-2.27218	1	1	noDEG
TRINITY_DN64155_c1_g4	10.3247	3.14081	1.7169	9.41737e-19	3.35392e-17	Up	11.1942	3.14081	1.83355	0.000495304	0.00701906	Up	11.1942	10.3247	0.116651	0.00163634	0.00339856	noDEG
TRINITY_DN59995_c1_g1	8.65349	1.85685	2.22042	1.30485e-08	6.94831e-08	Up	6.53236	1.85685	1.81474	0.00109466	0.0129468	Up	6.53236	8.65349	-0.405678	1.27728e-05	3.96218e-05	noDEG
TRINITY_DN76211_c0_g1	11.5928	1.5667	2.88743	4.60301e-13	6.02628e-12	Up	7.10683	1.5667	2.18147	7.05e-05	0.00148703	Up	7.10683	11.5928	-0.70595	0.119258	0.152761	noDEG
TRINITY_DN88071_c1_g1	16.8075	5.38049	1.64329	3.61448e-10	2.62678e-09	Up	14.3082	5.38049	1.41103	6.57e-05	0.00140294	Up	14.3082	16.8075	-0.232265	0.00273714	0.00542041	noDEG
TRINITY_DN53527_c0_g1	16.8452	2.55976	2.71826	6.76443e-08	3.12955e-07	Up	10.7485	2.55976	2.07006	0.000875668	0.0109065	Up	10.7485	16.8452	-0.648198	0.18879	0.228678	noDEG
TRINITY_DN87880_c0_g1	15.0057	2.9964	2.3242	6.5799e-06	2.10412e-05	Up	8.55007	2.9964	1.5127	0.000677332	0.00893232	Up	8.55007	15.0057	-0.8115	0.203388	0.244687	noDEG
TRINITY_DN83556_c1_g1	9.48227	1.26896	2.90159	9.8893e-07	3.67579e-06	Up	5.07723	1.26896	2.0004	0.00389685	0.0336945	Up	5.07723	9.48227	-0.90119	0.395938	0.443593	noDEG
TRINITY_DN65235_c0_g1	31.8014	5.44121	2.54709	0.000138869	0.000347351	Up	39.5141	5.44121	2.86037	3.37e-18	2.01e-15	Up	39.5141	31.8014	0.313274	4.86572e-08	2.37479e-07	noDEG
TRINITY_DN87488_c1_g1	35.1896	6.63191	2.40765	0.00668379	0.0118199	Up	18.7913	6.63191	1.50257	8.2e-06	0.000253614	Up	18.7913	35.1896	-0.905086	0.00264936	0.00527185	noDEG
TRINITY_DN74324_c1_g3	6.24143	0.826916	2.91606	0.00014657	0.000364505	Up	5.61274	0.826916	2.76289	0.000123127	0.00232834	Up	5.61274	6.24143	-0.15317	0.780665	0.809294	noDEG
TRINITY_DN84760_c0_g2	8.23206	1.08461	2.92408	3.03703e-07	1.24262e-06	Up	6.46374	1.08461	2.5752	1.06e-05	0.000315404	Up	6.46374	8.23206	-0.348884	0.413649	0.46153	noDEG
TRINITY_DN88811_c2_g1	8.20517	1.95713	2.06779	1.91377e-07	8.13455e-07	Up	9.72997	1.95713	2.31369	2.57e-05	0.000660305	Up	9.72997	8.20517	0.245902	0.0376831	0.056574	noDEG
TRINITY_DN60072_c0_g1	16.2638	4.15867	1.96747	1.76686e-07	7.55828e-07	Up	12.2517	4.15867	1.55879	0.00519476	0.0415289	Up	12.2517	16.2638	-0.408682	0.000483496	0.00111641	noDEG
TRINITY_DN62529_c0_g1	10.9378	2.05707	2.41067	1.60437e-08	8.3888e-08	Up	6.31107	2.05707	1.61729	0.0016816	0.0180091	Up	6.31107	10.9378	-0.793373	0.0088241	0.0155804	noDEG
TRINITY_DN78849_c0_g1	43.1313	7.70849	2.48421	4.88421e-14	7.78984e-13	Up	37.6755	7.70849	2.28911	1.34e-05	0.000382223	Up	37.6755	43.1313	-0.195107	0.0679711	0.0945886	noDEG
TRINITY_DN90812_c2_g2	19.2197	8.12749	1.2417	1.25317e-10	1.00073e-09	Up	33.3231	8.12749	2.03564	4.76e-06	0.000161038	Up	33.3231	19.2197	0.79394	0.00128935	0.00273393	noDEG
TRINITY_DN7302_c0_g1	40.5588	4.8007	3.0787	1.832e-13	2.59842e-12	Up	22.7858	4.8007	2.24682	2.51e-06	9.31e-05	Up	22.7858	40.5588	-0.831882	0.00564282	0.010433	noDEG
TRINITY_DN91448_c3_g4	8.32776	3.3857	1.29847	0.0184234	0.0292024	Up	10.6097	3.3857	1.64785	0.00100995	0.0121683	Up	10.6097	8.32776	0.349379	0.147439	0.183875	noDEG
TRINITY_DN82443_c0_g3	7.87316	2.44783	1.68544	0.00563207	0.0101149	Up	10.316	2.44783	2.0753	0.000433814	0.00632407	Up	10.316	7.87316	0.389862	0.23691	0.279166	noDEG
TRINITY_DN67381_c4_g5	19.8093	2.72952	2.85946	2.18433e-12	2.49244e-11	Up	10.022	2.72952	1.87645	0.00276516	0.0261349	Up	10.022	19.8093	-0.983004	0.000731715	0.00163309	noDEG
TRINITY_DN77186_c0_g1	26.6803	7.28547	1.87268	5.37067e-20	2.2619e-18	Up	19.7176	7.28547	1.43639	0.000773027	0.00992272	Up	19.7176	26.6803	-0.436285	1.15429e-06	4.34573e-06	noDEG
TRINITY_DN88735_c2_g2	6.13769	1.4602	2.07152	1.80011e-07	7.68781e-07	Up	10.9082	1.4602	2.90117	7.56e-09	6.37e-07	Up	10.9082	6.13769	0.829647	0.0466153	0.0681958	noDEG
TRINITY_DN88735_c2_g1	5.76404	1.71548	1.74847	0.000212908	0.000512602	Up	8.96673	1.71548	2.38597	0.00240366	0.0235486	Up	8.96673	5.76404	0.637501	0.305052	0.350821	noDEG
TRINITY_DN70958_c0_g1	26.0531	2.11742	3.62107	4.30002e-11	3.75759e-10	Up	19.8741	2.11742	3.23051	7.04e-08	4.46e-06	Up	19.8741	26.0531	-0.390564	0.184936	0.224692	noDEG
TRINITY_DN75661_c1_g1	36.8925	6.46706	2.51215	2.51071e-26	2.0206e-24	Up	18.7771	6.46706	1.53779	5.35e-05	0.00119243	Up	18.7771	36.8925	-0.974353	1.35599e-06	5.04105e-06	noDEG
TRINITY_DN63614_c1_g1	12.4713	2.05326	2.60262	1.13863e-05	3.48291e-05	Up	8.95684	2.05326	2.12507	0.000456264	0.00657797	Up	8.95684	12.4713	-0.477548	0.443857	0.491777	noDEG
TRINITY_DN67568_c1_g1	70.2818	28.4868	1.30286	8.23233e-13	1.02267e-11	Up	57.1009	28.4868	1.00322	0.00467216	0.0384807	Up	57.1009	70.2818	-0.299638	0.00439746	0.00832319	noDEG
TRINITY_DN61103_c1_g1	55.7917	14.2635	1.96772	0.00273809	0.00528045	Up	41.3123	14.2635	1.53424	0.00222914	0.0222481	Up	41.3123	55.7917	-0.433478	0.235092	0.277202	noDEG
TRINITY_DN75817_c2_g1	31.0529	10.2821	1.59459	6.71174e-30	7.13449e-28	Up	22.5954	10.2821	1.13589	1.6e-05	0.000442545	Up	22.5954	31.0529	-0.458702	3.00321e-09	1.86736e-08	noDEG
TRINITY_DN90351_c2_g4	16.1063	4.26574	1.91675	1.14686e-09	7.55855e-09	Up	13.3347	4.26574	1.64432	1.79e-05	0.000487687	Up	13.3347	16.1063	-0.272438	0.0802847	0.109497	noDEG
TRINITY_DN54594_c0_g1	8.69731	1.15963	2.90691	0.00106075	0.00222687	Up	7.4794	1.15963	2.68926	0.00300941	0.0278514	Up	7.4794	8.69731	-0.217648	0.127481	0.161758	noDEG
TRINITY_DN90539_c4_g3	24.8415	10.2872	1.27189	0.0213085	0.0332038	Up	34.4831	10.2872	1.74503	0.000374978	0.00564307	Up	34.4831	24.8415	0.473141	0.0407922	0.060709	noDEG
TRINITY_DN92057_c3_g2	15.9063	1.98272	3.00405	1.94066e-08	9.98414e-08	Up	9.54394	1.98272	2.2671	1.38e-07	7.95e-06	Up	9.54394	15.9063	-0.736943	0.118768	0.152185	noDEG
TRINITY_DN83669_c0_g1	7.4867	2.58421	1.53461	0.0150092	0.0243329	Up	6.67835	2.58421	1.36977	0.00572006	0.0445425	Up	6.67835	7.4867	-0.164839	0.677725	0.715538	noDEG
TRINITY_DN90574_c2_g1	1314.84	578.487	1.18453	1.66448e-07	7.15726e-07	Up	1887.43	578.487	1.70607	9.9e-07	4.22e-05	Up	1887.43	1314.84	0.521536	0.00713813	0.0129021	noDEG
TRINITY_DN93252_c3_g1	24.2345	3.45619	2.80981	3.99256e-05	0.000110716	Up	10.8414	3.45619	1.64929	0.000360015	0.00545615	Up	10.8414	24.2345	-1.16052	0.845001	0.866665	noDEG
TRINITY_DN69446_c0_g1	20.2136	3.93193	2.36202	2.99003e-13	4.06211e-12	Up	11.8821	3.93193	1.59548	0.000718989	0.0093759	Up	11.8821	20.2136	-0.766533	0.0279267	0.0434781	noDEG
TRINITY_DN81556_c1_g3	5.30287	1.4998	1.822	5.9858e-13	7.66142e-12	Up	6.16061	1.4998	2.0383	0.000826199	0.0104247	Up	6.16061	5.30287	0.216301	0.016886	0.0278884	noDEG
TRINITY_DN68829_c1_g1	6.19653	2.43076	1.35006	6.71239e-06	2.14304e-05	Up	7.21531	2.43076	1.56966	0.000391664	0.00583975	Up	7.21531	6.19653	0.219601	0.390476	0.438038	noDEG
TRINITY_DN84563_c0_g3	11.124	0.835028	3.73571	3.10807e-15	6.18759e-14	Up	6.33499	0.835028	2.92345	5e-07	2.39e-05	Up	6.33499	11.124	-0.812266	1.27058e-05	3.9431e-05	noDEG
TRINITY_DN77071_c0_g1	33.5908	9.29301	1.85385	6.31122e-11	5.32524e-10	Up	20.919	9.29301	1.1706	0.00131395	0.0149261	Up	20.919	33.5908	-0.683251	0.000317745	0.000760156	noDEG
TRINITY_DN82825_c3_g1	21.2469	6.69157	1.66683	3.36246e-05	9.44611e-05	Up	23.8103	6.69157	1.83117	6.38e-05	0.00136882	Up	23.8103	21.2469	0.164336	0.832466	0.855343	noDEG
TRINITY_DN89665_c1_g1	7.20722	1.75001	2.04208	0.000851777	0.00182235	Up	7.19347	1.75001	2.03932	0.000463656	0.00666748	Up	7.19347	7.20722	-0.00275555	0.879251	0.897415	noDEG
TRINITY_DN55687_c0_g1	44.7164	1.0059	5.47424	6.2959e-07	2.43025e-06	Up	29.6573	1.0059	4.88183	3.59e-13	8.21e-11	Up	29.6573	44.7164	-0.592415	0.145837	0.182201	noDEG
TRINITY_DN81371_c0_g1	31.7922	6.01812	2.40129	2.01068e-19	7.87416e-18	Up	17.3928	6.01812	1.5311	1.16e-05	0.000340428	Up	17.3928	31.7922	-0.870185	0.00239852	0.00480745	noDEG
TRINITY_DN79451_c2_g2	83.3552	16.282	2.356	1.62908e-09	1.0416e-08	Up	66.5983	16.282	2.03221	9.51e-05	0.00188834	Up	66.5983	83.3552	-0.323787	0.0568603	0.0811473	noDEG
TRINITY_DN84134_c0_g1	27.4696	6.96479	1.97968	6.39244e-19	2.33824e-17	Up	29.5475	6.96479	2.08488	5.62e-10	6.51e-08	Up	29.5475	27.4696	0.105201	0.422332	0.470353	noDEG
TRINITY_DN87361_c1_g2	11.1713	0.578121	4.27228	4.00408e-06	1.33178e-05	Up	8.25629	0.578121	3.83605	5.59e-13	1.24e-10	Up	8.25629	11.1713	-0.436226	0.0974872	0.12891	noDEG
TRINITY_DN93794_c1_g1	10.4989	3.00702	1.80383	1.83182e-13	2.59839e-12	Up	6.70909	3.00702	1.15778	0.00614989	0.0469201	Up	6.70909	10.4989	-0.646047	3.63589e-07	1.50384e-06	noDEG
TRINITY_DN63937_c1_g1	71.6071	23.0994	1.63225	0.0147717	0.0239744	Up	110.717	23.0994	2.26095	3.03e-05	0.00075338	Up	110.717	71.6071	0.6287	0.000113948	0.000297073	noDEG
TRINITY_DN54465_c0_g1	8.93017	0.529521	4.07593	4.67594e-11	4.05874e-10	Up	5.47992	0.529521	3.37139	3.36e-12	6.24e-10	Up	5.47992	8.93017	-0.704534	0.75131	0.783542	noDEG
TRINITY_DN78523_c0_g1	13.3225	2.48836	2.4206	2.05143e-19	8.02594e-18	Up	13.8308	2.48836	2.47462	1.68e-07	9.41e-06	Up	13.8308	13.3225	0.0540205	0.0166486	0.0275188	noDEG
TRINITY_DN90933_c2_g1	15.1819	7.0453	1.10762	0.00227985	0.00446878	Up	18.4197	7.0453	1.38652	6.58e-05	0.00140529	Up	18.4197	15.1819	0.278903	0.0391415	0.058536	noDEG
TRINITY_DN93176_c4_g1	5.81413	0.633035	3.1992	0.000156112	0.000386262	Up	5.40136	0.633035	3.09297	1e-07	6.01e-06	Up	5.40136	5.81413	-0.106239	0.71155	0.746916	noDEG
TRINITY_DN92657_c2_g3	5.42878	2.42876	1.16041	0.00609419	0.0108517	Up	8.39871	2.42876	1.78995	0.000181206	0.00317108	Up	8.39871	5.42878	0.62954	0.136187	0.171334	noDEG
TRINITY_DN92985_c1_g1	26.5511	9.76453	1.44315	1.1881e-07	5.25094e-07	Up	24.9926	9.76453	1.35588	0.00049952	0.00706649	Up	24.9926	26.5511	-0.0872734	0.300857	0.346442	noDEG
TRINITY_DN94869_c4_g1	8.10681	1.65777	2.28989	2.16732e-09	1.35088e-08	Up	7.01309	1.65777	2.08081	0.000185585	0.00323159	Up	7.01309	8.10681	-0.209084	0.0362914	0.0546024	noDEG
TRINITY_DN65716_c0_g1	7.31755	1.39293	2.39324	8.17426e-09	4.53477e-08	Up	5.69023	1.39293	2.03036	6.63e-05	0.00141414	Up	5.69023	7.31755	-0.362873	0.204205	0.24541	noDEG
TRINITY_DN58027_c0_g1	72.9551	12.4574	2.55001	1.8117e-08	9.37497e-08	Up	37.1133	12.4574	1.57494	0.000388392	0.00579988	Up	37.1133	72.9551	-0.975071	0.000292176	0.000703908	noDEG
TRINITY_DN62074_c0_g1	17.5116	2.1377	3.03418	0.0318686	0.0473307	Up	10.6882	2.1377	2.32188	0.0066026	0.0493393	Up	10.6882	17.5116	-0.712297	0.843721	0.86555	noDEG
TRINITY_DN87628_c2_g2	5.66695	2.53396	1.16118	0.0167146	0.0267726	Up	10.0382	2.53396	1.98604	2.06e-05	0.000547534	Up	10.0382	5.66695	0.82486	0.0638017	0.0895371	noDEG
TRINITY_DN57820_c0_g1	17.969	0.562866	4.99658	1.76637e-08	9.16134e-08	Up	15.7836	0.562866	4.80949	1.31e-09	1.37e-07	Up	15.7836	17.969	-0.187085	0.717833	0.752677	noDEG
TRINITY_DN88183_c3_g1	7.60956	1.99251	1.93322	0.000122655	0.000309832	Up	7.83138	1.99251	1.97468	0.000121415	0.00230529	Up	7.83138	7.60956	0.0414535	0.823876	0.847503	noDEG
TRINITY_DN82840_c0_g1	9.06162	1.22531	2.88662	0.000681643	0.00148545	Up	7.93109	1.22531	2.69437	0.000166427	0.00295921	Up	7.93109	9.06162	-0.19225	0.913215	0.925982	noDEG
TRINITY_DN82840_c0_g2	10.5194	1.56722	2.74677	0.000129774	0.000325858	Up	5.87614	1.56722	1.90666	0.000698928	0.00916161	Up	5.87614	10.5194	-0.840106	0.705828	0.741636	noDEG
TRINITY_DN80666_c1_g2	48.7597	16.3215	1.57892	1.37965e-26	1.1365e-24	Up	34.4168	16.3215	1.07634	0.000306886	0.00482232	Up	34.4168	48.7597	-0.502578	1.55371e-07	6.89689e-07	noDEG
TRINITY_DN80666_c1_g1	71.6998	15.7467	2.18692	2.26854e-09	1.4085e-08	Up	57.0986	15.7467	1.85841	4.94e-06	0.000165885	Up	57.0986	71.6998	-0.328514	0.380761	0.428266	noDEG
TRINITY_DN83317_c0_g5	8.0802	0.99455	3.02227	1.70544e-10	1.32351e-09	Up	6.25211	0.99455	2.65223	2.16e-05	0.000569928	Up	6.25211	8.0802	-0.370048	0.0377752	0.0567012	noDEG
TRINITY_DN81750_c1_g1	8.53885	2.41113	1.82433	1.83468e-05	5.41188e-05	Up	7.6521	2.41113	1.66614	0.00104492	0.0125072	Up	7.6521	8.53885	-0.158187	0.228692	0.27029	noDEG
TRINITY_DN58862_c0_g5	16.571	2.71534	2.60946	1.20865e-21	6.21516e-20	Up	25.7552	2.71534	3.24566	1.3e-10	1.76e-08	Up	25.7552	16.571	0.636201	0.0158662	0.0263746	noDEG
TRINITY_DN87549_c1_g1	32.6183	10.7947	1.59536	8.90713e-24	5.67227e-22	Up	38.6439	10.7947	1.83992	2.83e-10	3.52e-08	Up	38.6439	32.6183	0.244557	0.246204	0.288938	noDEG
TRINITY_DN51002_c0_g1	8.67749	2.29335	1.91982	6.59347e-07	2.53556e-06	Up	6.69453	2.29335	1.54553	0.000940128	0.0115089	Up	6.69453	8.67749	-0.374296	0.211804	0.252538	noDEG
TRINITY_DN77891_c1_g1	24.6472	7.2207	1.77121	1.63606e-10	1.27484e-09	Up	15.0296	7.2207	1.0576	0.00302243	0.027935	Up	15.0296	24.6472	-0.713613	0.000393113	0.000924504	noDEG
TRINITY_DN54150_c0_g1	22.5074	7.32561	1.61938	0.000693721	0.00150891	Up	14.8433	7.32561	1.01879	0.000736332	0.00954585	Up	14.8433	22.5074	-0.600593	0.157372	0.195127	noDEG
TRINITY_DN86140_c1_g1	24.9056	9.1886	1.43855	1.62065e-07	6.98297e-07	Up	48.3856	9.1886	2.39666	2.28e-11	3.71e-09	Up	48.3856	24.9056	0.958107	0.00498652	0.00933334	noDEG
TRINITY_DN73666_c1_g1	7.67332	1.3393	2.51837	2.67185e-09	1.63456e-08	Up	5.36917	1.3393	2.00322	0.00115601	0.013494	Up	5.36917	7.67332	-0.515152	0.0438721	0.0648308	noDEG
TRINITY_DN73125_c0_g1	28.4158	9.20682	1.62592	1.02556e-28	9.91632e-27	Up	33.5477	9.20682	1.86544	9.85e-08	5.94e-06	Up	33.5477	28.4158	0.23952	7.18414e-06	2.33317e-05	noDEG
TRINITY_DN69316_c0_g2	5.11034	1.8975	1.42932	0.00141708	0.00290031	Up	6.33118	1.8975	1.73837	0.000480743	0.00685206	Up	6.33118	5.11034	0.309054	0.557028	0.6021	noDEG
TRINITY_DN88697_c2_g2	19.9218	5.42472	1.87673	3.47646e-11	3.09906e-10	Up	14.2915	5.42472	1.39754	0.0030581	0.0281739	Up	14.2915	19.9218	-0.47919	0.0228042	0.0364063	noDEG
TRINITY_DN81122_c1_g1	26.612	5.37115	2.30877	4.78478e-06	1.5694e-05	Up	24.4155	5.37115	2.18449	9.93e-06	0.000298517	Up	24.4155	26.612	-0.12428	0.959869	0.965266	noDEG
TRINITY_DN93481_c4_g2	6.56523	1.77511	1.88694	0.00027084	0.000638946	Up	5.47269	1.77511	1.62434	0.000139808	0.00257588	Up	5.47269	6.56523	-0.262595	0.612011	0.654263	noDEG
TRINITY_DN74305_c0_g1	36.1296	16.9085	1.09543	3.51763e-06	1.18248e-05	Up	39.9906	16.9085	1.24191	0.000432681	0.00631326	Up	39.9906	36.1296	0.146479	0.631273	0.672514	noDEG
TRINITY_DN76235_c0_g1	20.4338	7.25813	1.49329	0.000190955	0.000464083	Up	18.0671	7.25813	1.3157	0.00103863	0.0124486	Up	18.0671	20.4338	-0.177593	0.567398	0.612052	noDEG
TRINITY_DN91709_c4_g1	5.42136	1.84053	1.55853	1.26918e-11	1.23454e-10	Up	6.03667	1.84053	1.71363	0.00238915	0.0234501	Up	6.03667	5.42136	0.1551	0.00301283	0.00589849	noDEG
TRINITY_DN85892_c0_g2	21.0837	1.70254	3.63037	8.71268e-05	0.000226118	Up	10.77	1.70254	2.66125	0.00142206	0.0158733	Up	10.77	21.0837	-0.969113	0.00972822	0.0170719	noDEG
TRINITY_DN89346_c0_g2	13.5705	1.58297	3.09977	4.57082e-05	0.000125184	Up	9.50948	1.58297	2.58673	4.23e-07	2.07e-05	Up	9.50948	13.5705	-0.513039	0.129439	0.163764	noDEG
TRINITY_DN55897_c0_g1	22.6415	2.70218	3.06677	0.00065442	0.00143177	Up	9.5498	2.70218	1.82134	0.000167321	0.00297151	Up	9.5498	22.6415	-1.24543	0.43293	0.48105	noDEG
TRINITY_DN72642_c0_g3	18.46	1.06143	4.12032	6.88698e-09	3.87709e-08	Up	10.2131	1.06143	3.26633	1.5e-06	6.01e-05	Up	10.2131	18.46	-0.853986	0.0600323	0.0848044	noDEG
TRINITY_DN79885_c1_g2	7.0121	2.21661	1.66149	0.000235642	0.000562545	Up	8.41833	2.21661	1.92518	8.23e-05	0.00168256	Up	8.41833	7.0121	0.263687	0.282568	0.32733	noDEG
TRINITY_DN91254_c1_g2	7.92659	2.06459	1.94085	1.9016e-06	6.71276e-06	Up	13.4242	2.06459	2.70091	6.31e-08	4.07e-06	Up	13.4242	7.92659	0.760067	0.770515	0.80062	noDEG
TRINITY_DN64285_c0_g1	11.8379	1.73405	2.7712	1.88447e-06	6.65786e-06	Up	14.0241	1.73405	3.01569	6.33e-09	5.44e-07	Up	14.0241	11.8379	0.244495	0.131233	0.165763	noDEG
TRINITY_DN93774_c4_g5	35.6071	14.7398	1.27245	1.19008e-08	6.38728e-08	Up	40.1662	14.7398	1.44626	4.55e-06	0.000154954	Up	40.1662	35.6071	0.173817	0.633394	0.674491	noDEG
TRINITY_DN89829_c2_g1	90.087	20.7463	2.11846	3.66459e-56	1.68842e-53	Up	67.8341	20.7463	1.70915	5e-09	4.46e-07	Up	67.8341	90.087	-0.409308	2.95509e-12	3.40994e-11	noDEG
TRINITY_DN80139_c0_g1	13.0197	0.877658	3.89089	4.58299e-08	2.19163e-07	Up	13.473	0.877658	3.94027	2.02e-09	2.02e-07	Up	13.473	13.0197	0.0493799	0.571946	0.616349	noDEG
TRINITY_DN79324_c3_g2	8.63912	0.441799	4.28942	3.93687e-08	1.90698e-07	Up	5.61547	0.441799	3.66795	4.43e-05	0.00102467	Up	5.61547	8.63912	-0.621477	0.348758	0.395775	noDEG
TRINITY_DN79324_c3_g1	5.32075	0.593579	3.16412	5.06635e-10	3.57855e-09	Up	6.02736	0.593579	3.34401	2.13e-05	0.00056219	Up	6.02736	5.32075	0.179896	0.338865	0.385874	noDEG
TRINITY_DN85061_c0_g1	38.4504	12.5357	1.61695	5.65939e-05	0.000152227	Up	49.3248	12.5357	1.97627	2.27e-06	8.56e-05	Up	49.3248	38.4504	0.359314	0.0985072	0.130169	noDEG
TRINITY_DN86088_c2_g1	35.0503	12.0359	1.54209	1.90314e-23	1.17475e-21	Up	62.6632	12.0359	2.38028	6.01e-08	3.9e-06	Up	62.6632	35.0503	0.838191	0.748721	0.781239	noDEG
TRINITY_DN59191_c0_g1	9.67704	0.614567	3.97692	1.75609e-09	1.11527e-08	Up	15.0994	0.614567	4.61878	5.28e-15	1.72e-12	Up	15.0994	9.67704	0.641853	0.0286997	0.0445961	noDEG
TRINITY_DN82936_c1_g1	19.5969	9.74651	1.00767	1.02401e-07	4.58048e-07	Up	22.7783	9.74651	1.2247	0.00558932	0.0437813	Up	22.7783	19.5969	0.217035	0.331023	0.377769	noDEG
TRINITY_DN82212_c1_g1	24.6348	4.53162	2.4426	1.93392e-38	3.61172e-36	Up	15.77	4.53162	1.79908	0.000113978	0.00218645	Up	15.77	24.6348	-0.643512	0.00121002	0.00257929	noDEG
TRINITY_DN64556_c0_g2	17.8461	4.1339	2.11003	6.76724e-16	1.5219e-14	Up	37.0577	4.1339	3.1642	2.38e-15	8.35e-13	Up	37.0577	17.8461	1.05417	0.637731	0.678495	noDEG
TRINITY_DN82866_c2_g1	49.8478	13.0019	1.9388	6.87193e-12	7.07331e-11	Up	27.2716	13.0019	1.06868	0.00314623	0.0287261	Up	27.2716	49.8478	-0.87013	0.00314191	0.00613657	noDEG
TRINITY_DN85028_c1_g1	116.743	18.8506	2.63065	1.39909e-05	4.20986e-05	Up	103.797	18.8506	2.46108	4.61e-05	0.00105703	Up	103.797	116.743	-0.169568	0.264075	0.307841	noDEG
TRINITY_DN47247_c0_g1	34.4667	12.1935	1.49909	3.21655e-05	9.06948e-05	Up	50.0185	12.1935	2.03635	2.59e-08	1.88e-06	Up	50.0185	34.4667	0.537259	0.00270998	0.00537516	noDEG
TRINITY_DN73088_c0_g2	9.09731	1.26342	2.84811	5.75657e-08	2.69836e-07	Up	9.39701	1.26342	2.89487	1.94e-06	7.5e-05	Up	9.39701	9.09731	0.0467615	0.699086	0.73544	noDEG
TRINITY_DN89052_c1_g1	5.88011	1.98124	1.56944	0.000174496	0.000427572	Up	8.20502	1.98124	2.0501	8.71e-05	0.0017613	Up	8.20502	5.88011	0.480664	0.829581	0.852713	noDEG
TRINITY_DN57529_c0_g1	28.612	3.0706	3.22003	8.24821e-11	6.8141e-10	Up	15.0565	3.0706	2.29379	0.0005794	0.0079308	Up	15.0565	28.612	-0.926235	0.000490592	0.00113208	noDEG
TRINITY_DN92227_c4_g2	5.63446	2.70927	1.05637	0.000541819	0.00120613	Up	5.78875	2.70927	1.09535	0.00385331	0.0334266	Up	5.78875	5.63446	0.0389743	0.156135	0.193733	noDEG
TRINITY_DN90559_c2_g2	8.40557	1.52492	2.46261	0.000716583	0.00155508	Up	6.9084	1.52492	2.17962	0.00113416	0.0133006	Up	6.9084	8.40557	-0.282994	0.618576	0.660424	noDEG
TRINITY_DN79747_c1_g1	22.1101	4.49405	2.29862	1.28303e-08	6.84433e-08	Up	13.4894	4.49405	1.58574	2.18e-05	0.000573593	Up	13.4894	22.1101	-0.71288	0.236918	0.279173	noDEG
TRINITY_DN90492_c3_g1	7.55874	1.22976	2.61977	0.000105547	0.000269587	Up	10.2594	1.22976	3.0605	1.26e-06	5.16e-05	Up	10.2594	7.55874	0.44073	0.119152	0.152635	noDEG
TRINITY_DN61713_c0_g1	5.89232	2.67953	1.13685	0.00100215	0.00211448	Up	8.35646	2.67953	1.64091	0.000212057	0.00359523	Up	8.35646	5.89232	0.504057	0.278896	0.323416	noDEG
TRINITY_DN61247_c1_g2	7.96409	1.80449	2.14192	3.27409e-05	9.2151e-05	Up	10.4758	1.80449	2.53739	8.75e-05	0.00176796	Up	10.4758	7.96409	0.395478	0.395768	0.443413	noDEG
TRINITY_DN84032_c2_g1	10.9423	4.64884	1.23497	3.89534e-06	1.2987e-05	Up	11.6391	4.64884	1.32404	0.000401476	0.00595232	Up	11.6391	10.9423	0.0890662	0.743478	0.776414	noDEG
TRINITY_DN76610_c0_g1	5.08541	0.861194	2.56195	0.000281543	0.000662746	Up	5.48109	0.861194	2.67005	0.000229916	0.00383116	Up	5.48109	5.08541	0.1081	0.676506	0.714371	noDEG
TRINITY_DN78759_c0_g2	78.932	37.6174	1.06921	4.07693e-10	2.93553e-09	Up	83.7325	37.6174	1.15439	0.000202213	0.00346333	Up	83.7325	78.932	0.085177	0.0564537	0.0806055	noDEG
TRINITY_DN79868_c2_g1	14.3139	0.258483	5.7912	0.00226012	0.00443345	Up	14.1933	0.258483	5.779	6.87e-17	3.19e-14	Up	14.1933	14.3139	-0.0122017	0.908091	0.9218	noDEG
TRINITY_DN71515_c0_g2	42.6077	12.8947	1.72434	2.36386e-14	4.00277e-13	Up	27.2109	12.8947	1.07741	0.00295767	0.0275096	Up	27.2109	42.6077	-0.646931	0.000701268	0.0015702	noDEG
TRINITY_DN79395_c1_g2	8.14186	0.102987	6.30482	0.000105623	0.000269767	Up	6.29704	0.102987	5.93414	8.96e-08	5.5e-06	Up	6.29704	8.14186	-0.370684	0.564248	0.609074	noDEG
TRINITY_DN92908_c0_g2	25.8741	6.00028	2.10841	1.95844e-05	5.74482e-05	Up	14.3006	6.00028	1.25297	0.000782924	0.0100273	Up	14.3006	25.8741	-0.855437	0.901938	0.916542	noDEG
TRINITY_DN94717_c10_g3	7.06811	2.13692	1.72579	8.43337e-06	2.64073e-05	Up	7.59335	2.13692	1.8292	3.13e-06	0.000112419	Up	7.59335	7.06811	0.103413	0.288591	0.333533	noDEG
TRINITY_DN93352_c5_g2	19.1061	1.30741	3.86925	1.04444e-06	3.86716e-06	Up	10.1516	1.30741	2.95692	5.19e-05	0.00116371	Up	10.1516	19.1061	-0.912332	0.000679134	0.00152382	noDEG
TRINITY_DN93352_c5_g1	20.8368	6.1274	1.76579	0.000684554	0.00149129	Up	18.46	6.1274	1.59106	0.00133233	0.0150959	Up	18.46	20.8368	-0.174728	0.683876	0.721296	noDEG
TRINITY_DN79676_c0_g1	5.35869	2.2714	1.2383	0.0285535	0.0429153	Up	6.94236	2.2714	1.61184	0.0059742	0.0459854	Up	6.94236	5.35869	0.373546	0.446822	0.494667	noDEG
TRINITY_DN46792_c0_g1	5.10579	0.164431	4.95658	4.92906e-07	1.93994e-06	Up	5.70016	0.164431	5.11545	8.84e-08	5.43e-06	Up	5.70016	5.10579	0.158868	0.53012	0.57598	noDEG
TRINITY_DN70827_c0_g2	34.4027	12.4964	1.461	1.53764e-13	2.21768e-12	Up	29.8034	12.4964	1.25396	0.000825034	0.0104152	Up	29.8034	34.4027	-0.207042	7.29081e-07	2.8483e-06	noDEG
TRINITY_DN69442_c0_g3	9.4634	3.81315	1.31138	8.88228e-05	0.00023027	Up	18.3559	3.81315	2.26719	3.43e-07	1.75e-05	Up	18.3559	9.4634	0.955811	0.0426606	0.0632584	noDEG
TRINITY_DN90714_c2_g1	9.84581	0.857473	3.52135	0.000392926	0.00089882	Up	7.71871	0.857473	3.1702	0.00052809	0.00738542	Up	7.71871	9.84581	-0.351151	0.583144	0.626965	noDEG
TRINITY_DN81770_c2_g1	137.73	10.3368	3.73598	0.000232595	0.000556188	Up	80.5625	10.3368	2.96232	0.000285397	0.00455265	Up	80.5625	137.73	-0.773668	0.15612	0.193717	noDEG
TRINITY_DN68038_c0_g1	6.47575	1.99439	1.6991	6.27899e-19	2.29884e-17	Up	5.85186	1.99439	1.55295	0.00338205	0.0303307	Up	5.85186	6.47575	-0.146153	7.66541e-10	5.37682e-09	noDEG
TRINITY_DN65310_c1_g2	15.6659	3.2109	2.28658	0.00408237	0.00757285	Up	10.8987	3.2109	1.76311	0.000826498	0.0104257	Up	10.8987	15.6659	-0.523465	0.597045	0.640175	noDEG
TRINITY_DN83894_c1_g1	119.569	34.6918	1.78518	6.36092e-12	6.5946e-11	Up	79.0506	34.6918	1.18818	0.00302455	0.0279505	Up	79.0506	119.569	-0.596999	5.16923e-05	0.000143708	noDEG
TRINITY_DN51960_c1_g1	12.7547	2.94368	2.11533	0.000401523	0.000917208	Up	19.6761	2.94368	2.74075	5.82e-06	0.000190624	Up	19.6761	12.7547	0.625417	0.281512	0.326222	noDEG
TRINITY_DN82375_c0_g2	55.1244	4.99475	3.46421	5.79917e-08	2.71698e-07	Up	33.7364	4.99475	2.75582	4.8e-10	5.63e-08	Up	33.7364	55.1244	-0.708384	0.492509	0.539313	noDEG
TRINITY_DN79096_c0_g1	8.91678	0.754	3.56389	7.12765e-07	2.72313e-06	Up	7.66234	0.754	3.34515	4.72e-09	4.25e-07	Up	7.66234	8.91678	-0.218739	0.897695	0.913084	noDEG
TRINITY_DN86054_c0_g1	12.8438	2.53824	2.33916	0.00181386	0.00362832	Up	7.07008	2.53824	1.4779	0.00573039	0.0446016	Up	7.07008	12.8438	-0.861269	0.501732	0.548359	noDEG
TRINITY_DN92723_c1_g4	26.3426	4.51304	2.54523	0.00381243	0.00711643	Up	31.1723	4.51304	2.78809	0.00010749	0.00208448	Up	31.1723	26.3426	0.242865	0.142697	0.178749	noDEG
TRINITY_DN74761_c0_g2	31.0293	8.42995	1.88003	3.65991e-05	0.000102134	Up	20.6416	8.42995	1.29195	0.00356726	0.0315765	Up	20.6416	31.0293	-0.588078	0.154221	0.191545	noDEG
TRINITY_DN82050_c2_g3	12.3096	2.38803	2.3659	1.03931e-06	3.8497e-06	Up	9.67646	2.38803	2.01866	3.06e-06	0.000110346	Up	9.67646	12.3096	-0.347237	0.655407	0.694695	noDEG
TRINITY_DN51542_c0_g1	11.3792	0.375633	4.92093	3.23993e-07	1.31816e-06	Up	7.04803	0.375633	4.22982	4.87e-08	3.27e-06	Up	7.04803	11.3792	-0.691108	0.913012	0.925803	noDEG
TRINITY_DN86194_c1_g1	8.59676	2.75087	1.6439	2.02452e-07	8.57153e-07	Up	6.76568	2.75087	1.29835	0.00387247	0.0335513	Up	6.76568	8.59676	-0.345557	0.0445256	0.0655341	noDEG
TRINITY_DN83106_c0_g1	66.5791	20.8293	1.67645	0.00152989	0.003109	Up	100.082	20.8293	2.2645	1.86e-07	1.03e-05	Up	100.082	66.5791	0.588043	0.0265218	0.0414687	noDEG
TRINITY_DN92821_c5_g1	11.5547	1.79616	2.68549	6.66756e-12	6.88145e-11	Up	5.41525	1.79616	1.59211	1.8e-07	1e-05	Up	5.41525	11.5547	-1.09338	0.505698	0.552205	noDEG
TRINITY_DN75468_c0_g1	9.08391	3.57937	1.34361	0.00075056	0.0016243	Up	8.7049	3.57937	1.28212	0.00230811	0.0228701	Up	8.7049	9.08391	-0.0614868	0.292263	0.33744	noDEG
TRINITY_DN76750_c0_g1	25.6544	1.66465	3.94592	6.6099e-11	5.55743e-10	Up	11.2128	1.66465	2.75186	1.33e-07	7.73e-06	Up	11.2128	25.6544	-1.19407	0.0503038	0.0728034	noDEG
TRINITY_DN71136_c1_g1	13.0767	1.33579	3.29124	0.000459097	0.00103643	Up	23.9705	1.33579	4.1655	4.54e-08	3.06e-06	Up	23.9705	13.0767	0.874257	0.00199232	0.00406459	noDEG
TRINITY_DN60089_c0_g1	11.7936	3.27468	1.84858	0.00227888	0.00446703	Up	14.7984	3.27468	2.17601	0.000267919	0.00432024	Up	14.7984	11.7936	0.327434	0.440752	0.488725	noDEG
TRINITY_DN85737_c0_g1	9.39002	3.12476	1.58738	0.0241228	0.0371037	Up	8.77074	3.12476	1.48895	0.000221261	0.00371349	Up	8.77074	9.39002	-0.0984302	0.0181151	0.0297128	noDEG
TRINITY_DN85737_c0_g2	13.341	6.12471	1.12315	0.00110774	0.00231812	Up	27.0353	6.12471	2.14213	1.38e-05	0.000392853	Up	27.0353	13.341	1.01898	0.0355608	0.0536386	noDEG
TRINITY_DN86369_c2_g2	12.1889	3.74412	1.70287	2.80111e-11	2.54471e-10	Up	17.8789	3.74412	2.25556	7.78e-12	1.38e-09	Up	17.8789	12.1889	0.552688	0.0155291	0.0259521	noDEG
TRINITY_DN85102_c1_g4	7.05236	1.20139	2.5534	0.000132417	0.000332154	Up	5.69642	1.20139	2.24535	5.51e-05	0.00121842	Up	5.69642	7.05236	-0.30805	0.646664	0.686678	noDEG
TRINITY_DN78637_c0_g1	9.38607	3.08763	1.60402	0.0111123	0.0186286	Up	9.18381	3.08763	1.57259	0.00447385	0.0372663	Up	9.18381	9.38607	-0.0314297	0.819101	0.843186	noDEG
TRINITY_DN87165_c2_g1	12.0015	3.83569	1.64566	1.43413e-14	2.52774e-13	Up	9.61725	3.83569	1.32614	0.00170849	0.0182445	Up	9.61725	12.0015	-0.319519	0.000821806	0.00181468	noDEG
TRINITY_DN85418_c1_g2	52.6293	15.0039	1.81053	0.00209812	0.00414713	Up	51.3374	15.0039	1.77468	9.45e-06	0.000286492	Up	51.3374	52.6293	-0.0358562	0.0024904	0.00497651	noDEG
TRINITY_DN66937_c0_g1	12.87	1.86681	2.78537	0.00021314	0.000513076	Up	6.16745	1.86681	1.7241	0.000948614	0.0115864	Up	6.16745	12.87	-1.06127	0.470276	0.517694	noDEG
TRINITY_DN85699_c0_g1	87.5415	25.4182	1.78411	9.29851e-28	8.44735e-26	Up	107.006	25.4182	2.07376	4.15e-09	3.8e-07	Up	107.006	87.5415	0.289656	0.0455705	0.0668572	noDEG
TRINITY_DN71445_c1_g1	12.2992	2.11785	2.53789	1.79714e-06	6.36735e-06	Up	8.52422	2.11785	2.00897	7.79e-06	0.000242561	Up	8.52422	12.2992	-0.528923	0.80736	0.83275	noDEG
TRINITY_DN44374_c0_g1	16.9214	3.47979	2.28178	3.55743e-15	7.00929e-14	Up	9.22895	3.47979	1.40717	0.000502675	0.00710237	Up	9.22895	16.9214	-0.87461	0.00565172	0.0104482	noDEG
TRINITY_DN83363_c0_g3	47.0571	14.0656	1.74224	7.78292e-06	2.45489e-05	Up	41.3792	14.0656	1.55674	4.31e-05	0.00100132	Up	41.3792	47.0571	-0.185508	0.756941	0.788701	noDEG
TRINITY_DN78717_c0_g1	6.79871	0.971798	2.80653	5.59679e-10	3.91658e-09	Up	7.58087	0.971798	2.96364	2.33e-08	1.72e-06	Up	7.58087	6.79871	0.157103	0.166414	0.20459	noDEG
TRINITY_DN83163_c0_g1	10.4088	1.45632	2.8374	2.96233e-08	1.46995e-07	Up	9.54551	1.45632	2.71249	0.000357665	0.00543027	Up	9.54551	10.4088	-0.124911	0.70624	0.741982	noDEG
TRINITY_DN85748_c2_g2	7.73078	1.76337	2.13228	0.000843551	0.00180561	Up	6.14248	1.76337	1.80049	0.00380423	0.0331093	Up	6.14248	7.73078	-0.331792	0.572756	0.617132	noDEG
TRINITY_DN93897_c3_g1	5.77145	2.28326	1.33784	2.82938e-06	9.67174e-06	Up	5.80437	2.28326	1.34604	0.0019435	0.0200979	Up	5.80437	5.77145	0.00820542	0.102359	0.134451	noDEG
TRINITY_DN88359_c1_g1	5.68416	1.41118	2.01005	0.0158576	0.0255747	Up	5.58107	1.41118	1.98364	5.1e-05	0.00114738	Up	5.58107	5.68416	-0.0264042	0.0662523	0.0924237	noDEG
TRINITY_DN53229_c0_g1	49.9335	13.2196	1.91733	5.62307e-20	2.35893e-18	Up	30.1659	13.2196	1.19024	0.000152399	0.00275676	Up	30.1659	49.9335	-0.727091	0.000413713	0.000969299	noDEG
TRINITY_DN76901_c0_g1	21.7213	1.25508	4.11326	1.06095e-05	3.26473e-05	Up	10.5744	1.25508	3.07472	7.93e-09	6.66e-07	Up	10.5744	21.7213	-1.03854	0.337692	0.384713	noDEG
TRINITY_DN86602_c1_g2	15.0766	2.03172	2.89154	7.70348e-07	2.92492e-06	Up	6.69806	2.03172	1.72104	0.000684426	0.00900424	Up	6.69806	15.0766	-1.1705	0.614009	0.65618	noDEG
TRINITY_DN90963_c1_g4	10.789	3.03012	1.83212	0.000164088	0.000404528	Up	9.01929	3.03012	1.57364	0.000341843	0.00524306	Up	9.01929	10.789	-0.258483	0.673097	0.711224	noDEG
TRINITY_DN93319_c6_g3	10.6031	0.91771	3.5303	0.00350024	0.00659547	Up	14.777	0.91771	4.00917	7.44e-07	3.35e-05	Up	14.777	10.6031	0.478871	0.216143	0.25727	noDEG
TRINITY_DN86228_c0_g2	10.1018	1.29248	2.9664	0.000608699	0.00134132	Up	6.64969	1.29248	2.36315	0.00187215	0.0195327	Up	6.64969	10.1018	-0.603256	0.245872	0.288568	noDEG
TRINITY_DN83496_c0_g1	7.04446	0.940816	2.9045	2.71616e-05	7.76699e-05	Up	6.28918	0.940816	2.74089	2.34e-08	1.72e-06	Up	6.28918	7.04446	-0.163617	0.788656	0.816287	noDEG
TRINITY_DN82956_c0_g3	176.899	45.2848	1.96583	7.23946e-13	9.11083e-12	Up	117.318	45.2848	1.37333	5.42e-05	0.00120347	Up	117.318	176.899	-0.592504	0.00229357	0.00461592	noDEG
TRINITY_DN93017_c4_g1	184.558	62.6079	1.55966	3.05957e-10	2.25335e-09	Up	156.648	62.6079	1.32311	7.38e-06	0.00023265	Up	156.648	184.558	-0.236544	0.549171	0.594428	noDEG
TRINITY_DN67747_c0_g1	67.4186	15.2466	2.14466	2.74573e-30	3.0096e-28	Up	47.9705	15.2466	1.65366	6.09e-08	3.94e-06	Up	47.9705	67.4186	-0.491	2.70366e-10	2.08156e-09	noDEG
TRINITY_DN81336_c0_g1	9.08875	2.14043	2.08618	5.81507e-05	0.000156076	Up	6.93786	2.14043	1.69659	0.0040363	0.0345815	Up	6.93786	9.08875	-0.389591	0.507594	0.554094	noDEG
TRINITY_DN94891_c2_g3	6.11826	2.1474	1.51053	0.00518974	0.00940494	Up	5.75844	2.1474	1.42309	0.00164482	0.0177069	Up	5.75844	6.11826	-0.0874426	0.721594	0.756155	noDEG
TRINITY_DN86615_c0_g3	40.7116	10.3489	1.97596	0.000212045	0.000510732	Up	21.1886	10.3489	1.03381	0.00359368	0.0317392	Up	21.1886	40.7116	-0.94215	0.238985	0.28132	noDEG
TRINITY_DN73674_c0_g4	16.0303	2.50967	2.67523	1.56401e-18	5.4014e-17	Up	9.978	2.50967	1.99125	7.88e-05	0.00162558	Up	9.978	16.0303	-0.683976	3.78867e-05	0.000107974	noDEG
TRINITY_DN94318_c4_g1	11.8707	1.60807	2.88401	9.73495e-09	5.31622e-08	Up	10.9231	1.60807	2.76398	1e-12	2.08e-10	Up	10.9231	11.8707	-0.120028	0.00344495	0.00667694	noDEG
TRINITY_DN75705_c0_g3	12.1603	1.93299	2.65328	0.00760269	0.0132701	Up	7.90076	1.93299	2.03116	1.53e-05	0.000428618	Up	7.90076	12.1603	-0.62212	0.0210922	0.0339938	noDEG
TRINITY_DN59369_c0_g1	7.63167	1.41902	2.42711	0.00555685	0.00998982	Up	9.83057	1.41902	2.79239	4.36e-06	0.000149193	Up	9.83057	7.63167	0.365277	0.002876	0.00566706	noDEG
TRINITY_DN86262_c1_g1	72.4648	25.62	1.50001	9.63976e-28	8.73762e-26	Up	62.4208	25.62	1.28475	0.000958129	0.0116789	Up	62.4208	72.4648	-0.215253	9.85008e-19	3.73529e-17	noDEG
TRINITY_DN91885_c3_g1	17.8144	8.79441	1.01838	0.000122209	0.000308845	Up	19.6855	8.79441	1.16248	0.000446033	0.00646115	Up	19.6855	17.8144	0.144092	0.609672	0.652	noDEG
TRINITY_DN49496_c0_g1	7.27748	0.239633	4.92454	2.03442e-05	5.95248e-05	Up	8.68043	0.239633	5.17887	1.3e-07	7.58e-06	Up	8.68043	7.27748	0.254327	0.324563	0.371026	noDEG
TRINITY_DN92276_c4_g3	7.58517	2.78709	1.44442	2.91675e-05	8.2881e-05	Up	10.1069	2.78709	1.85852	3.53e-05	0.000856482	Up	10.1069	7.58517	0.414094	0.780298	0.808988	noDEG
TRINITY_DN64828_c1_g1	9.26314	1.63551	2.50176	1.81838e-07	7.76028e-07	Up	6.78138	1.63551	2.05184	0.00018066	0.00316416	Up	6.78138	9.26314	-0.449922	0.26835	0.312322	noDEG
TRINITY_DN63014_c2_g2	8.10264	3.0142	1.42662	0.022671	0.0351264	Up	9.22231	3.0142	1.61335	0.0043716	0.0366614	Up	9.22231	8.10264	0.186736	0.40426	0.452016	noDEG
TRINITY_DN87859_c2_g1	15.5962	2.7709	2.49277	2.98745e-08	1.48177e-07	Up	12.705	2.7709	2.19696	6.86e-06	0.000218888	Up	12.705	15.5962	-0.295806	0.0241389	0.0383568	noDEG
TRINITY_DN80615_c1_g1	8.67828	1.94637	2.15662	5.46892e-08	2.5735e-07	Up	5.42634	1.94637	1.47919	0.000940173	0.0115089	Up	5.42634	8.67828	-0.677431	0.0865279	0.115778	noDEG
TRINITY_DN79029_c0_g5	10.9193	1.05925	3.36577	0.000307887	0.000719545	Up	9.25607	1.05925	3.12736	0.000378073	0.00567655	Up	9.25607	10.9193	-0.238405	0.189895	0.229894	noDEG
TRINITY_DN94137_c4_g1	8.88974	2.40256	1.88757	0.000103564	0.000264916	Up	7.73569	2.40256	1.68696	0.000146168	0.00267355	Up	7.73569	8.88974	-0.200612	0.680622	0.718228	noDEG
TRINITY_DN74784_c1_g1	25.1569	8.17176	1.62224	2.65879e-12	2.9797e-11	Up	24.865	8.17176	1.6054	0.000306186	0.00481372	Up	24.865	25.1569	-0.0168425	0.171036	0.209622	noDEG
TRINITY_DN93478_c6_g3	5.1522	2.01904	1.35152	0.00117506	0.00244602	Up	6.79384	2.01904	1.75056	1.69e-05	0.000465387	Up	6.79384	5.1522	0.399037	0.0472775	0.0690656	noDEG
TRINITY_DN62715_c1_g1	13.3149	0.51221	4.70017	3.9286e-12	4.25251e-11	Up	8.26635	0.51221	4.01244	2.18e-09	2.17e-07	Up	8.26635	13.3149	-0.687724	0.661154	0.700137	noDEG
TRINITY_DN82415_c0_g2	9.05643	3.04293	1.57348	0.000438841	0.000994922	Up	9.24765	3.04293	1.60363	0.000180894	0.00316693	Up	9.24765	9.05643	0.0301432	0.389875	0.437441	noDEG
TRINITY_DN89385_c3_g1	19.8213	6.30417	1.65268	1.66701e-14	2.90256e-13	Up	16.4825	6.30417	1.38656	0.000237552	0.00393048	Up	16.4825	19.8213	-0.26612	0.000528084	0.00121033	noDEG
TRINITY_DN86340_c1_g3	40.5154	12.8069	1.66155	3.29159e-05	9.25951e-05	Up	39.5598	12.8069	1.62711	0.000340124	0.00522113	Up	39.5598	40.5154	-0.0344343	0.500504	0.547213	noDEG
TRINITY_DN68797_c0_g2	43.0979	11.2417	1.93875	3.42853e-16	8.13487e-15	Up	31.6439	11.2417	1.49306	0.000822405	0.0103907	Up	31.6439	43.0979	-0.445689	2.30383e-05	6.82561e-05	noDEG
TRINITY_DN75534_c0_g3	19.8978	3.92686	2.34116	0.000544603	0.00121187	Up	10.7359	3.92686	1.451	0.00245549	0.023945	Up	10.7359	19.8978	-0.890159	0.888336	0.905191	noDEG
TRINITY_DN87540_c3_g4	24.1557	5.49181	2.13701	0.000210929	0.000508233	Up	21.3367	5.49181	1.95798	0.000304836	0.00479607	Up	21.3367	24.1557	-0.179024	0.85879	0.879095	noDEG
TRINITY_DN83576_c0_g1	16.9754	3.57913	2.24576	1.53105e-13	2.20936e-12	Up	10.1922	3.57913	1.50979	0.000577043	0.00790775	Up	10.1922	16.9754	-0.735972	8.89668e-06	2.84037e-05	noDEG
TRINITY_DN51763_c0_g1	7.25585	1.49956	2.27461	0.00192738	0.00383468	Up	9.86626	1.49956	2.71796	3.22e-08	2.26e-06	Up	9.86626	7.25585	0.443358	0.0089848	0.0158528	noDEG
TRINITY_DN92753_c2_g4	50.5714	20.1371	1.32846	1.18738e-05	3.61886e-05	Up	69.6785	20.1371	1.79086	0.00422311	0.0357239	Up	69.6785	50.5714	0.462392	0.00399863	0.00763323	noDEG
TRINITY_DN89181_c2_g2	10.2074	3.63369	1.49011	8.87543e-05	0.000230108	Up	20.5289	3.63369	2.49815	0.000217313	0.00366476	Up	20.5289	10.2074	1.00804	0.924263	0.934992	noDEG
TRINITY_DN63178_c3_g1	10.7127	2.04147	2.39164	9.18924e-12	9.21204e-11	Up	5.77408	2.04147	1.49998	0.00444756	0.0371005	Up	5.77408	10.7127	-0.891664	6.11312e-10	4.37348e-09	noDEG
TRINITY_DN90630_c3_g2	10.1851	1.93786	2.39393	0.00285816	0.00548635	Up	8.57681	1.93786	2.14597	2.91e-05	0.00072926	Up	8.57681	10.1851	-0.247953	0.236492	0.278719	noDEG
TRINITY_DN89308_c1_g2	6.04086	2.4091	1.32626	0.000291521	0.000684268	Up	7.57519	2.4091	1.65279	0.00333938	0.0300589	Up	7.57519	6.04086	0.326528	0.16803	0.206358	noDEG
TRINITY_DN88234_c1_g2	17.7723	3.18808	2.47887	2.15735e-12	2.46429e-11	Up	16.0366	3.18808	2.33061	3.83e-11	5.89e-09	Up	16.0366	17.7723	-0.148259	0.485856	0.532829	noDEG
TRINITY_DN90603_c1_g1	79.8887	13.4279	2.57276	1.20638e-11	1.17859e-10	Up	49.8869	13.4279	1.89343	5.14e-09	4.56e-07	Up	49.8869	79.8887	-0.679329	0.115217	0.148486	noDEG
TRINITY_DN90603_c1_g4	47.327	19.1913	1.30221	5.58694e-05	0.00015038	Up	45.9732	19.1913	1.26034	3.91e-05	0.000928427	Up	45.9732	47.327	-0.041869	0.776348	0.805625	noDEG
TRINITY_DN84420_c2_g3	26.3532	1.3275	4.3112	7.8967e-06	2.48736e-05	Up	32.4783	1.3275	4.6127	0.00126294	0.0144661	Up	32.4783	26.3532	0.301498	0.630144	0.671454	noDEG
TRINITY_DN67652_c1_g1	42.8231	16.3937	1.38525	0.000415643	0.000947416	Up	56.4876	16.3937	1.78479	1.01e-05	0.000302915	Up	56.4876	42.8231	0.399545	0.152919	0.190066	noDEG
TRINITY_DN84104_c1_g1	5.48233	1.8104	1.59848	1.4141e-10	1.11704e-09	Up	7.7662	1.8104	2.1009	6.04e-06	0.000196683	Up	7.7662	5.48233	0.502421	0.0775558	0.106118	noDEG
TRINITY_DN104878_c0_g1	8.38247	0.682314	3.61887	5.04441e-13	6.55141e-12	Up	5.87695	0.682314	3.10656	5.49e-07	2.59e-05	Up	5.87695	8.38247	-0.512308	0.288037	0.332949	noDEG
TRINITY_DN79961_c0_g2	56.0192	27.4565	1.02877	2.48213e-05	7.15117e-05	Up	81.3362	27.4565	1.56675	1.18e-06	4.9e-05	Up	81.3362	56.0192	0.537976	0.154777	0.192157	noDEG
TRINITY_DN93029_c3_g1	5.69237	2.54607	1.16076	2.83503e-08	1.41175e-07	Up	6.54365	2.54607	1.36183	0.00413612	0.0351789	Up	6.54365	5.69237	0.201067	0.02595	0.0407356	noDEG
TRINITY_DN92154_c4_g2	12.9768	4.05128	1.67949	0.0219666	0.0341181	Up	13.9009	4.05128	1.77873	0.00236632	0.0232858	Up	13.9009	12.9768	0.0992402	0.49255	0.539354	noDEG
TRINITY_DN90934_c2_g1	16.0093	0.273302	5.87227	7.22684e-10	4.94774e-09	Up	8.64043	0.273302	4.98254	1.94e-07	1.07e-05	Up	8.64043	16.0093	-0.889733	0.140063	0.175746	noDEG
TRINITY_DN84932_c2_g1	8.74591	2.39275	1.86994	0.00225348	0.00442156	Up	9.93623	2.39275	2.05403	0.00133545	0.015121	Up	9.93623	8.74591	0.18409	0.924476	0.935191	noDEG
TRINITY_DN56904_c4_g1	17.8339	7.78414	1.19602	1.49627e-08	7.87501e-08	Up	32.9642	7.78414	2.08229	2.53e-05	0.000650919	Up	32.9642	17.8339	0.886278	0.368628	0.415891	noDEG
TRINITY_DN57753_c0_g3	56.5392	9.36099	2.59452	1.20703e-07	5.32638e-07	Up	38.0151	9.36099	2.02184	0.00484974	0.0395358	Up	38.0151	56.5392	-0.572678	0.705007	0.740905	noDEG
TRINITY_DN80703_c0_g3	17.5727	1.38738	3.6629	0.000718477	0.00155883	Up	47.7084	1.38738	5.10381	2.94e-13	6.86e-11	Up	47.7084	17.5727	1.44091	0.0554446	0.0793002	noDEG
TRINITY_DN64527_c0_g1	5.45272	1.57033	1.79591	1.36159e-06	4.93241e-06	Up	6.37255	1.57033	2.0208	0.00385218	0.0334237	Up	6.37255	5.45272	0.224894	0.0191852	0.0312428	noDEG
TRINITY_DN80041_c1_g1	5.56289	0.0001	15.7635	1.06647e-08	5.78022e-08	Up	10.0371	0.0001	16.615	2.02e-09	2.02e-07	Up	10.0371	5.56289	0.851438	0.38952	0.437094	noDEG
TRINITY_DN69542_c1_g1	15.7755	3.75157	2.07212	3.65932e-07	1.47368e-06	Up	10.2798	3.75157	1.45425	0.00124333	0.014298	Up	10.2798	15.7755	-0.617869	0.157472	0.195237	noDEG
TRINITY_DN85547_c2_g2	7.92952	0.297927	4.7342	1.83937e-08	9.50683e-08	Up	9.44445	0.297927	4.98644	3.27e-09	3.1e-07	Up	9.44445	7.92952	0.252233	0.337258	0.384266	noDEG
TRINITY_DN70029_c0_g4	124.391	37.0506	1.74731	3.94376e-28	3.67197e-26	Up	90.0058	37.0506	1.28052	1.77e-05	0.000482064	Up	90.0058	124.391	-0.466791	4.53873e-06	1.53169e-05	noDEG
TRINITY_DN79271_c1_g1	25.1612	11.1997	1.16775	1.56481e-10	1.22465e-09	Up	30.4273	11.1997	1.44191	9.44e-05	0.00187628	Up	30.4273	25.1612	0.274164	0.2756	0.319976	noDEG
TRINITY_DN70205_c1_g1	7.28092	1.44614	2.33192	2.71916e-06	9.32472e-06	Up	6.6522	1.44614	2.20163	8.84e-05	0.00178366	Up	6.6522	7.28092	-0.130289	0.233543	0.27555	noDEG
TRINITY_DN71929_c0_g1	26.5627	10.3703	1.35695	8.52114e-05	0.000221508	Up	26.8316	10.3703	1.37147	0.000436709	0.00635525	Up	26.8316	26.5627	0.0145267	0.513367	0.559808	noDEG
TRINITY_DN83948_c1_g1	22.8201	3.00723	2.9238	4.50709e-06	1.48562e-05	Up	12.4821	3.00723	2.05336	0.00148932	0.0164093	Up	12.4821	22.8201	-0.870443	0.0181897	0.0297934	noDEG
TRINITY_DN58217_c0_g1	10.0685	2.62391	1.94006	0.000777113	0.00167632	Up	8.51437	2.62391	1.69818	0.00372419	0.0325823	Up	8.51437	10.0685	-0.241873	0.278135	0.322617	noDEG
TRINITY_DN89557_c2_g1	152.885	32.7956	2.22087	7.30205e-05	0.000192402	Up	75.8191	32.7956	1.20906	0.00130984	0.0148912	Up	75.8191	152.885	-1.01182	0.709055	0.74454	noDEG
TRINITY_DN84913_c0_g3	15.2841	2.1683	2.8174	1.32785e-07	5.81168e-07	Up	7.94072	2.1683	1.8727	2.32e-05	0.00060355	Up	7.94072	15.2841	-0.944692	0.411165	0.459041	noDEG
TRINITY_DN85122_c3_g1	14.2138	3.6254	1.97108	2.463e-13	3.39749e-12	Up	8.6829	3.6254	1.26004	0.000307998	0.00483411	Up	8.6829	14.2138	-0.711045	0.0010741	0.00231511	noDEG
TRINITY_DN70117_c2_g4	9.60731	0.538841	4.1562	7.98142e-06	2.51228e-05	Up	8.06957	0.538841	3.90456	3.37e-09	3.18e-07	Up	8.06957	9.60731	-0.251642	0.616834	0.658762	noDEG
TRINITY_DN84604_c0_g4	5.68101	0.70936	3.00156	0.015393	0.0249021	Up	7.01772	0.70936	3.30641	5.75e-05	0.00126325	Up	7.01772	5.68101	0.304855	0.504785	0.551339	noDEG
TRINITY_DN83408_c0_g1	23.766	2.92296	3.02339	0.000154232	0.000381869	Up	16.1325	2.92296	2.46447	0.000438927	0.00637945	Up	16.1325	23.766	-0.558926	0.0535802	0.0768697	noDEG
TRINITY_DN59537_c0_g3	16.7206	4.25567	1.97417	0.00151303	0.00307809	Up	11.2259	4.25567	1.39937	4.09e-05	0.000960687	Up	11.2259	16.7206	-0.574794	0.261375	0.30504	noDEG
TRINITY_DN92019_c2_g2	22.0543	3.88645	2.50454	0.0024314	0.00473885	Up	9.10384	3.88645	1.22802	0.000165698	0.00294755	Up	9.10384	22.0543	-1.27651	0.600558	0.643496	noDEG
TRINITY_DN71481_c0_g1	14.3184	1.53452	3.22201	4.66056e-07	1.8423e-06	Up	7.94693	1.53452	2.37261	0.000189255	0.00328091	Up	7.94693	14.3184	-0.849398	0.5485	0.593775	noDEG
TRINITY_DN68130_c0_g2	9.77765	3.92483	1.31686	1.85121e-07	7.887e-07	Up	9.9516	3.92483	1.3423	0.001088	0.0128968	Up	9.9516	9.77765	0.0254404	0.44684	0.494684	noDEG
TRINITY_DN82364_c1_g3	24.4597	1.17269	4.38252	2.68609e-06	9.21945e-06	Up	16.9285	1.17269	3.85156	2.91e-07	1.51e-05	Up	16.9285	24.4597	-0.530955	0.353966	0.401178	noDEG
TRINITY_DN47133_c0_g1	6.11036	1.15498	2.40339	0.00484107	0.00883591	Up	7.5759	1.15498	2.71355	0.000555489	0.00767759	Up	7.5759	6.11036	0.310158	0.698247	0.734684	noDEG
TRINITY_DN83886_c3_g2	18.1951	3.46723	2.3917	3.42145e-13	4.59809e-12	Up	10.558	3.46723	1.60649	2.47e-05	0.000638989	Up	10.558	18.1951	-0.78521	0.00947025	0.0166537	noDEG
TRINITY_DN88930_c2_g2	91.9895	24.1106	1.9318	3.14203e-15	6.25133e-14	Up	114.916	24.1106	2.25284	2.37e-13	5.68e-11	Up	114.916	91.9895	0.321039	0.526251	0.572287	noDEG
TRINITY_DN79565_c1_g1	12.7322	2.85553	2.15665	3.45178e-08	1.6924e-07	Up	8.31495	2.85553	1.54195	0.00470809	0.0386935	Up	8.31495	12.7322	-0.6147	0.00253958	0.00506784	noDEG
TRINITY_DN84279_c1_g1	14.3672	5.48189	1.39003	5.73306e-05	0.000154089	Up	11.4559	5.48189	1.06335	0.00320461	0.0291108	Up	11.4559	14.3672	-0.326687	0.823188	0.846874	noDEG
TRINITY_DN90392_c2_g1	18.6705	1.29134	3.85382	2.17905e-09	1.35745e-08	Up	9.24259	1.29134	2.83943	1.4e-07	8.04e-06	Up	9.24259	18.6705	-1.01439	0.385397	0.432967	noDEG
TRINITY_DN42595_c0_g2	18.445	1.45041	3.66869	7.03143e-05	0.00018578	Up	9.32776	1.45041	2.68507	0.00107722	0.0128017	Up	9.32776	18.445	-0.983625	0.00330875	0.00643747	noDEG
TRINITY_DN57852_c0_g1	8.64768	2.41735	1.83889	1.431e-13	2.08111e-12	Up	11.8265	2.41735	2.29052	6.64e-09	5.68e-07	Up	11.8265	8.64768	0.451636	0.26905	0.313062	noDEG
TRINITY_DN53624_c0_g2	11.1156	2.98759	1.89552	1.52846e-06	5.48664e-06	Up	9.50831	2.98759	1.67021	0.00539663	0.0426929	Up	9.50831	11.1156	-0.225319	0.178092	0.217313	noDEG
TRINITY_DN71863_c1_g1	14.3559	5.23725	1.45476	3.78634e-07	1.52042e-06	Up	16.6076	5.23725	1.66496	4.33e-06	0.000148345	Up	16.6076	14.3559	0.2102	0.645209	0.685352	noDEG
TRINITY_DN50498_c0_g1	24.882	0.738218	5.07491	1.4061e-13	2.0478e-12	Up	5.57425	0.738218	2.91666	1.89e-07	1.05e-05	Up	5.57425	24.882	-2.15825	0.0538213	0.0771909	noDEG
TRINITY_DN86892_c1_g1	30.7378	11.6488	1.39984	9.372e-05	0.00024187	Up	43.1322	11.6488	1.88859	2.44e-05	0.000630708	Up	43.1322	30.7378	0.488752	0.552034	0.597175	noDEG
TRINITY_DN58671_c0_g1	20.8372	7.87948	1.40299	0.0331291	0.0490746	Up	18.0459	7.87948	1.1955	0.00386838	0.0335228	Up	18.0459	20.8372	-0.207488	0.14933	0.185999	noDEG
TRINITY_DN91599_c1_g1	21.3519	4.99551	2.09566	3.57236e-05	9.98658e-05	Up	16.6217	4.99551	1.73437	0.00653473	0.0489972	Up	16.6217	21.3519	-0.361293	3.03511e-07	1.27409e-06	noDEG
TRINITY_DN75885_c0_g1	28.1451	6.65937	2.07942	6.88276e-06	2.19338e-05	Up	19.7657	6.65937	1.56954	0.000831419	0.0104742	Up	19.7657	28.1451	-0.509885	0.263573	0.307288	noDEG
TRINITY_DN85995_c0_g2	10.7804	1.58032	2.77013	3.46403e-05	9.70214e-05	Up	9.79267	1.58032	2.63149	7.5e-05	0.00156245	Up	9.79267	10.7804	-0.138644	0.611168	0.653456	noDEG
TRINITY_DN91775_c3_g2	24.7938	7.61165	1.7037	0.0163976	0.0263212	Up	20.1494	7.61165	1.40445	0.000720611	0.0093922	Up	20.1494	24.7938	-0.299242	0.347859	0.394852	noDEG
TRINITY_DN35025_c0_g1	15.2699	1.86934	3.03009	1.82257e-06	6.45221e-06	Up	8.9459	1.86934	2.2587	0.000324186	0.00502906	Up	8.9459	15.2699	-0.77139	0.0629054	0.0884832	noDEG
TRINITY_DN82665_c1_g2	31.881	5.10888	2.64162	1.91498e-11	1.79704e-10	Up	16.0179	5.10888	1.64861	2.8e-06	0.000102144	Up	16.0179	31.881	-0.993012	0.0195847	0.0318059	noDEG
TRINITY_DN88347_c1_g1	28.6174	8.55663	1.74178	2.9749e-07	1.21952e-06	Up	21.083	8.55663	1.30097	0.000457034	0.00658501	Up	21.083	28.6174	-0.440811	0.3105	0.356501	noDEG
TRINITY_DN83873_c0_g2	12.1362	4.68438	1.37338	0.0233245	0.0360003	Up	11.3726	4.68438	1.27963	0.000867887	0.0108352	Up	11.3726	12.1362	-0.0937537	0.0599557	0.0847074	noDEG
TRINITY_DN85617_c1_g1	20.9511	9.90713	1.08049	2.8247e-12	3.15005e-11	Up	29.1964	9.90713	1.55925	8.8e-05	0.00177767	Up	29.1964	20.9511	0.47876	1.30825e-06	4.87868e-06	noDEG
TRINITY_DN66383_c0_g3	23.2892	6.88834	1.75744	2.46592e-07	1.02618e-06	Up	15.4457	6.88834	1.16498	0.0038737	0.0335597	Up	15.4457	23.2892	-0.592453	0.00132693	0.00280637	noDEG
TRINITY_DN82870_c1_g2	5.26782	1.62197	1.69946	0.0142866	0.0233243	Up	5.3044	1.62197	1.70944	0.000410322	0.00605502	Up	5.3044	5.26782	0.00998352	0.771588	0.801502	noDEG
TRINITY_DN77249_c0_g1	121.573	18.7242	2.69885	0.00302939	0.00578727	Up	66.0821	18.7242	1.81935	0.00618767	0.0471514	Up	66.0821	121.573	-0.879494	0.739559	0.772957	noDEG
TRINITY_DN83351_c0_g1	5.49601	1.52562	1.84899	4.75757e-12	5.05857e-11	Up	6.35431	1.52562	2.05834	0.000407998	0.00602847	Up	6.35431	5.49601	0.209351	0.000913967	0.00199892	noDEG
TRINITY_DN91274_c2_g1	45.8048	3.49785	3.71096	2.00079e-05	5.8621e-05	Up	16.642	3.49785	2.25029	4.36e-05	0.00101191	Up	16.642	45.8048	-1.46067	0.551695	0.596838	noDEG
TRINITY_DN113189_c0_g1	76.7351	17.1608	2.16077	7.95129e-10	5.39701e-09	Up	39.2673	17.1608	1.19421	0.00287919	0.0269425	Up	39.2673	76.7351	-0.966558	0.0160917	0.0267179	noDEG
TRINITY_DN57885_c0_g1	8.19706	1.37147	2.57938	4.92604e-06	1.6114e-05	Up	5.87597	1.37147	2.0991	5.03e-05	0.00113567	Up	5.87597	8.19706	-0.480279	0.797207	0.823878	noDEG
TRINITY_DN90813_c2_g1	8.39923	3.71632	1.17638	0.000261832	0.000619375	Up	10.7624	3.71632	1.53405	0.00545844	0.0430616	Up	10.7624	8.39923	0.357665	0.0632139	0.0887729	noDEG
TRINITY_DN90813_c2_g2	8.23174	2.09402	1.97492	3.16314e-05	8.92954e-05	Up	9.26695	2.09402	2.14582	0.000296554	0.00469797	Up	9.26695	8.23174	0.170898	0.0878797	0.117426	noDEG
TRINITY_DN83392_c0_g1	241.695	67.9476	1.83069	8.68505e-07	3.26309e-06	Up	140.676	67.9476	1.04988	0.00454586	0.0377136	Up	140.676	241.695	-0.780809	0.0595456	0.08433	noDEG
TRINITY_DN95129_c5_g1	82.94	40.0687	1.04959	3.8562e-07	1.54631e-06	Up	151.271	40.0687	1.91659	4.26e-05	0.000994189	Up	151.271	82.94	0.866994	0.333357	0.380219	noDEG
TRINITY_DN89563_c1_g1	10.9319	4.41832	1.30698	5.18927e-17	1.41141e-15	Up	9.67221	4.41832	1.13035	1.28e-05	0.000370176	Up	9.67221	10.9319	-0.176629	1.77342e-13	2.62634e-12	noDEG
TRINITY_DN86291_c2_g4	26.9642	5.16396	2.3845	8.34342e-09	4.62288e-08	Up	10.3687	5.16396	1.00568	0.00496726	0.0402108	Up	10.3687	26.9642	-1.37881	0.045512	0.0668019	noDEG
TRINITY_DN80576_c1_g1	66.2512	6.57944	3.33191	2.94893e-05	8.37304e-05	Up	24.7003	6.57944	1.90849	0.0005265	0.00736564	Up	24.7003	66.2512	-1.42342	0.143854	0.17994	noDEG
TRINITY_DN68027_c0_g1	12.0582	5.45335	1.14481	0.00637629	0.0113148	Up	15.2435	5.45335	1.48298	9.67e-05	0.00191234	Up	15.2435	12.0582	0.338178	0.727882	0.761974	noDEG
TRINITY_DN91317_c1_g1	7.98294	1.88441	2.08281	6.96019e-06	2.21647e-05	Up	5.00828	1.88441	1.4102	0.00509206	0.0409375	Up	5.00828	7.98294	-0.672606	0.155198	0.192652	noDEG
TRINITY_DN69626_c0_g1	19.1733	1.07827	4.1523	1.7736e-13	2.52359e-12	Up	5.15061	1.07827	2.25602	0.0007418	0.00959998	Up	5.15061	19.1733	-1.89628	0.108426	0.141371	noDEG
TRINITY_DN75662_c0_g1	16.7741	6.00752	1.48139	4.58192e-14	7.35e-13	Up	14.2372	6.00752	1.24483	0.0057264	0.0445754	Up	14.2372	16.7741	-0.236563	3.26043e-05	9.40538e-05	noDEG
TRINITY_DN86094_c2_g1	54.7842	13.716	1.9979	6.92016e-07	2.65013e-06	Up	55.0674	13.716	2.00534	0.000300712	0.00474539	Up	55.0674	54.7842	0.00743735	0.777792	0.806816	noDEG
TRINITY_DN78139_c0_g2	6.73962	2.43176	1.47067	0.00205242	0.00406254	Up	6.70187	2.43176	1.46256	0.00083408	0.0105044	Up	6.70187	6.73962	-0.00810397	0.927984	0.937987	noDEG
TRINITY_DN63108_c1_g2	61.0423	19.6393	1.63607	9.90505e-11	8.06445e-10	Up	107.006	19.6393	2.44588	3.31e-16	1.36e-13	Up	107.006	61.0423	0.809811	0.174187	0.213056	noDEG
TRINITY_DN87195_c1_g2	24.098	11.9048	1.01737	0.0180492	0.0286721	Up	26.8518	11.9048	1.17348	0.00102723	0.0123336	Up	26.8518	24.098	0.156108	0.236589	0.278828	noDEG
TRINITY_DN92072_c1_g1	7.52295	2.28591	1.71853	1.58823e-05	4.73775e-05	Up	6.9872	2.28591	1.61194	0.00116492	0.0135781	Up	6.9872	7.52295	-0.106584	0.38279	0.430345	noDEG
TRINITY_DN87424_c1_g2	6.5378	1.19057	2.45715	0.027194	0.0411131	Up	5.15989	1.19057	2.11569	0.00222709	0.0222346	Up	5.15989	6.5378	-0.341466	0.254798	0.298178	noDEG
TRINITY_DN86905_c1_g1	16.5414	4.79523	1.78641	2.92434e-08	1.452e-07	Up	33.1246	4.79523	2.78823	2.28e-07	1.23e-05	Up	33.1246	16.5414	1.00182	0.407509	0.455335	noDEG
TRINITY_DN73750_c0_g1	14.1803	5.86262	1.27427	3.74635e-07	1.50545e-06	Up	14.8632	5.86262	1.34213	0.00489953	0.0398091	Up	14.8632	14.1803	0.0678621	0.0545702	0.0781815	noDEG
TRINITY_DN67567_c1_g1	19.368	3.76795	2.36182	0.00288859	0.00553954	Up	18.5604	3.76795	2.30037	0.00150564	0.0165386	Up	18.5604	19.368	-0.0614496	0.586396	0.630113	noDEG
TRINITY_DN87682_c2_g1	48.5922	5.89407	3.04339	0.000983202	0.00207891	Up	72.0636	5.89407	3.61194	7.69e-06	0.000240215	Up	72.0636	48.5922	0.568546	0.0024159	0.00483898	noDEG
TRINITY_DN87682_c2_g3	20.3315	0.400502	5.66576	6.33927e-13	8.06633e-12	Up	30.4615	0.400502	6.24903	9.79e-19	6.34e-16	Up	30.4615	20.3315	0.583273	0.0379787	0.0569902	noDEG
TRINITY_DN73682_c0_g2	20.6945	3.18678	2.69907	4.1111e-11	3.60622e-10	Up	11.8652	3.18678	1.89657	0.000286068	0.00456047	Up	11.8652	20.6945	-0.802507	0.00070775	0.00158332	noDEG
TRINITY_DN71576_c0_g2	24.7487	8.42242	1.55505	0.00138295	0.00283509	Up	20.1674	8.42242	1.25972	0.00528741	0.0420607	Up	20.1674	24.7487	-0.295327	0.896119	0.911779	noDEG
TRINITY_DN83086_c0_g2	13.3637	1.99463	2.74413	1.94999e-24	1.31525e-22	Up	7.87882	1.99463	1.98186	0.00281722	0.026502	Up	7.87882	13.3637	-0.76227	1.72785e-16	4.51364e-15	noDEG
TRINITY_DN93183_c5_g3	6.71807	1.95513	1.78078	2.0833e-05	6.08134e-05	Up	9.25408	1.95513	2.24282	0.000106038	0.00206329	Up	9.25408	6.71807	0.462041	0.530086	0.575951	noDEG
TRINITY_DN90341_c2_g1	10.6499	1.5351	2.79443	2.23066e-05	6.48441e-05	Up	5.7825	1.5351	1.91336	0.000207846	0.00353773	Up	5.7825	10.6499	-0.88107	0.187978	0.227807	noDEG
TRINITY_DN93026_c3_g1	18.4564	8.22249	1.16647	0.0131033	0.0215538	Up	24.9879	8.22249	1.60358	1.34e-06	5.44e-05	Up	24.9879	18.4564	0.437111	1.88993e-05	5.68851e-05	noDEG
TRINITY_DN61070_c0_g1	8.15943	1.63558	2.31867	0.00275261	0.00530725	Up	7.52416	1.63558	2.20173	8.57e-07	3.77e-05	Up	7.52416	8.15943	-0.116939	0.04271	0.0633289	noDEG
TRINITY_DN86967_c0_g1	17.1151	5.31474	1.6872	1.29693e-10	1.03219e-09	Up	11.2657	5.31474	1.08387	0.00138401	0.0155517	Up	11.2657	17.1151	-0.603326	0.03052	0.0471214	noDEG
TRINITY_DN71962_c0_g1	41.0766	9.03384	2.18491	7.52116e-24	4.81336e-22	Up	22.7559	9.03384	1.33283	0.000205415	0.00350532	Up	22.7559	41.0766	-0.852076	1.13646e-10	9.44734e-10	noDEG
TRINITY_DN61262_c0_g1	133.825	3.80359	5.13684	9.71408e-12	9.68385e-11	Up	67.7932	3.80359	4.15571	3.52e-15	1.18e-12	Up	67.7932	133.825	-0.981136	0.157069	0.194772	noDEG
TRINITY_DN88853_c1_g2	5.23829	1.74052	1.58958	0.00676738	0.0119562	Up	9.5759	1.74052	2.45989	0.000595672	0.00809734	Up	9.5759	5.23829	0.870313	0.452117	0.499909	noDEG
TRINITY_DN84814_c0_g1	12.6495	4.18239	1.59668	1.4509e-08	7.657e-08	Up	8.71839	4.18239	1.05973	0.00654639	0.0490499	Up	8.71839	12.6495	-0.536943	0.00738234	0.0133236	noDEG
TRINITY_DN72325_c1_g1	5.88262	1.34855	2.12505	1.6253e-06	5.8051e-06	Up	5.2597	1.34855	1.96357	0.000170645	0.00302357	Up	5.2597	5.88262	-0.161479	0.273449	0.317723	noDEG
TRINITY_DN67180_c0_g1	8.74962	2.49361	1.81099	4.15888e-09	2.44628e-08	Up	8.19928	2.49361	1.71726	0.000359848	0.00545492	Up	8.19928	8.74962	-0.0937232	0.00146807	0.00307538	noDEG
TRINITY_DN89896_c1_g1	14.4468	5.24545	1.46162	0.012689	0.0209674	Up	14.7709	5.24545	1.49362	0.00309045	0.0283746	Up	14.7709	14.4468	0.0320077	0.62471	0.666295	noDEG
TRINITY_DN91205_c2_g1	5.38085	2.53127	1.08797	0.000107762	0.00027474	Up	5.25403	2.53127	1.05356	0.00604956	0.0464127	Up	5.25403	5.38085	-0.0344082	0.301823	0.347454	noDEG
TRINITY_DN95098_c8_g1	6.22866	2.65014	1.23285	6.0636e-09	3.45138e-08	Up	7.97951	2.65014	1.59023	9.35e-05	0.00186062	Up	7.97951	6.22866	0.357377	0.11669	0.149703	noDEG
TRINITY_DN82360_c0_g1	10.712	2.02225	2.40519	0.00109775	0.00229848	Up	6.4	2.02225	1.66211	0.00149252	0.0164308	Up	6.4	10.712	-0.743081	0.771074	0.801042	noDEG
TRINITY_DN60905_c0_g1	8.64041	2.3989	1.84873	0.0132054	0.0216807	Up	12.937	2.3989	2.43105	2.2e-05	0.000578529	Up	12.937	8.64041	0.582327	0.168344	0.206713	noDEG
TRINITY_DN90297_c1_g1	7.49394	1.97459	1.92417	0.000629504	0.00138251	Up	7.34916	1.97459	1.89603	0.000371396	0.00559839	Up	7.34916	7.49394	-0.0281444	0.771916	0.80177	noDEG
TRINITY_DN85998_c2_g4	16.7183	0.702944	4.57187	6.87573e-44	1.73837e-41	Up	9.32448	0.702944	3.72954	7.71e-08	4.83e-06	Up	9.32448	16.7183	-0.842331	5.10074e-42	1.40009e-39	noDEG
TRINITY_DN81403_c1_g1	23.726	11.7924	1.00861	1.65285e-15	3.47101e-14	Up	29.4565	11.7924	1.32073	9.9e-05	0.00195247	Up	29.4565	23.726	0.312121	0.0571432	0.0815244	noDEG
TRINITY_DN86809_c0_g1	9.4323	3.62023	1.38153	5.04423e-10	3.56481e-09	Up	14.1427	3.62023	1.9659	0.000289382	0.00460457	Up	14.1427	9.4323	0.584372	5.74852e-05	0.000158397	noDEG
TRINITY_DN86596_c1_g1	26.7851	5.39963	2.3105	6.13717e-15	1.15963e-13	Up	19.1919	5.39963	1.82957	1.28e-05	0.000368772	Up	19.1919	26.7851	-0.480931	0.0609621	0.0859384	noDEG
TRINITY_DN42649_c0_g2	33.0223	5.77429	2.51572	2.76696e-09	1.68729e-08	Up	17.0365	5.77429	1.56091	0.000948005	0.0115834	Up	17.0365	33.0223	-0.95481	0.00650621	0.0118642	noDEG
TRINITY_DN42649_c0_g4	19.4077	3.44109	2.49569	1.30949e-07	5.73758e-07	Up	9.88617	3.44109	1.52254	0.00220284	0.0220549	Up	9.88617	19.4077	-0.973146	0.0063494	0.011596	noDEG
TRINITY_DN49634_c0_g1	6.48859	0.691411	3.23029	2.54015e-05	7.30393e-05	Up	5.20606	0.691411	2.91258	0.000197272	0.00339298	Up	5.20606	6.48859	-0.317711	0.654558	0.693898	noDEG
TRINITY_DN74586_c0_g2	25.6696	4.90879	2.38662	8.23808e-28	7.51371e-26	Up	21.124	4.90879	2.10545	1.08e-10	1.49e-08	Up	21.124	25.6696	-0.281175	0.00945029	0.0166204	noDEG
TRINITY_DN49911_c0_g1	5.65604	0.277695	4.34822	1.04035e-05	3.20613e-05	Up	7.96794	0.277695	4.84263	4.48e-10	5.28e-08	Up	7.96794	5.65604	0.494415	0.175005	0.213985	noDEG
TRINITY_DN82368_c0_g2	7.22724	1.46318	2.30434	5.91481e-17	1.59686e-15	Up	10.2291	1.46318	2.80551	1.44e-06	5.81e-05	Up	10.2291	7.22724	0.501169	0.000195758	0.000487256	noDEG
TRINITY_DN65146_c0_g4	17.2826	4.12743	2.06601	0.00464399	0.00850289	Up	21.8894	4.12743	2.40691	5.27e-07	2.5e-05	Up	21.8894	17.2826	0.340908	0.00653388	0.0119027	noDEG
TRINITY_DN93277_c3_g2	7.08232	1.35233	2.38878	1.32743e-09	8.64091e-09	Up	6.04796	1.35233	2.161	1.03e-05	0.000306761	Up	6.04796	7.08232	-0.227773	0.161738	0.199706	noDEG
TRINITY_DN64127_c0_g1	8.34053	2.3196	1.84626	5.84916e-07	2.27138e-06	Up	11.5876	2.3196	2.32063	0.000248531	0.00407527	Up	11.5876	8.34053	0.474367	0.184506	0.22421	noDEG
TRINITY_DN58140_c0_g2	43.9485	10.2327	2.10263	1.05739e-10	8.56341e-10	Up	25.9447	10.2327	1.34225	0.00137434	0.0154742	Up	25.9447	43.9485	-0.760373	0.0184005	0.0300868	noDEG
TRINITY_DN57210_c0_g1	8.9356	3.2805	1.44565	0.0130167	0.0214609	Up	9.69148	3.2805	1.5628	3.6e-05	0.000868025	Up	9.69148	8.9356	0.117152	0.209425	0.250224	noDEG
TRINITY_DN72724_c1_g1	8.38073	2.97774	1.49286	0.000110468	0.000281221	Up	7.31107	2.97774	1.29587	0.00600903	0.0461747	Up	7.31107	8.38073	-0.196994	0.296855	0.342238	noDEG
TRINITY_DN61253_c0_g1	8.46596	2.34944	1.84935	7.32844e-06	2.32375e-05	Up	10.1225	2.34944	2.10717	4.27e-06	0.000146534	Up	10.1225	8.46596	0.257813	0.265082	0.308884	noDEG
TRINITY_DN84345_c2_g4	50.7168	23.6342	1.10159	0.00828609	0.0143113	Up	56.5703	23.6342	1.25917	0.00159833	0.0173053	Up	56.5703	50.7168	0.157582	0.368888	0.416162	noDEG
TRINITY_DN66471_c5_g1	9.66423	0.474081	4.34945	9.56367e-18	2.93477e-16	Up	7.76808	0.474081	4.03435	4.43e-08	3e-06	Up	7.76808	9.66423	-0.315097	0.00037077	0.000875957	noDEG
TRINITY_DN82862_c1_g1	12.1594	5.83608	1.05901	2.78235e-05	7.93959e-05	Up	16.5508	5.83608	1.50383	2.11e-05	0.0005594	Up	16.5508	12.1594	0.444826	0.5888	0.632405	noDEG
TRINITY_DN56427_c0_g1	28.623	7.39329	1.95289	2.40038e-10	1.80844e-09	Up	22.6518	7.39329	1.61534	2.08e-07	1.14e-05	Up	22.6518	28.623	-0.337548	0.7195	0.754221	noDEG
TRINITY_DN75430_c3_g1	11.6336	1.45822	2.99601	2.898e-09	1.76085e-08	Up	7.30524	1.45822	2.32472	2.91e-05	0.00072926	Up	7.30524	11.6336	-0.671288	0.0079187	0.0141698	noDEG
TRINITY_DN92713_c2_g1	16.2651	4.50987	1.85062	2.35179e-05	6.80614e-05	Up	12.4043	4.50987	1.45968	0.00583967	0.045259	Up	12.4043	16.2651	-0.390941	0.178604	0.217834	noDEG
TRINITY_DN57893_c1_g1	14.9474	3.02742	2.30373	0.00139961	0.00286722	Up	9.52798	3.02742	1.65408	0.000121642	0.00230821	Up	9.52798	14.9474	-0.649648	0.572474	0.616847	noDEG
TRINITY_DN89399_c3_g1	8.62294	1.52266	2.50159	0.0152169	0.0246494	Up	7.2584	1.52266	2.25306	0.00392785	0.03388	Up	7.2584	8.62294	-0.248529	0.771763	0.801655	noDEG
TRINITY_DN83952_c1_g1	65.1203	16.658	1.96689	4.15214e-21	2.01041e-19	Up	35.0414	16.658	1.07285	0.000828678	0.010444	Up	35.0414	65.1203	-0.894048	8.10965e-05	0.000217262	noDEG
TRINITY_DN90997_c1_g1	20.1781	5.42692	1.89459	0.00127889	0.00264251	Up	24.965	5.42692	2.2017	1.96e-09	1.98e-07	Up	24.965	20.1781	0.307119	0.00597268	0.010993	noDEG
TRINITY_DN71765_c0_g3	14.5161	1.52388	3.25183	1.06041e-06	3.92073e-06	Up	7.98388	1.52388	2.38934	6.75e-05	0.00143468	Up	7.98388	14.5161	-0.862489	0.0766679	0.105023	noDEG
TRINITY_DN93711_c2_g1	34.1374	13.0816	1.38381	8.79886e-08	3.9876e-07	Up	28.9255	13.0816	1.1448	0.000555696	0.00767961	Up	28.9255	34.1374	-0.239014	0.839478	0.861701	noDEG
TRINITY_DN87181_c2_g3	5.47104	0.435764	3.65019	0.000234873	0.000560901	Up	5.82128	0.435764	3.73972	1.71e-06	6.72e-05	Up	5.82128	5.47104	0.0895231	0.927442	0.937546	noDEG
TRINITY_DN84396_c2_g1	7.65614	2.60399	1.5559	0.00236404	0.00462171	Up	8.70335	2.60399	1.74085	0.00174814	0.0185534	Up	8.70335	7.65614	0.184954	0.361073	0.408346	noDEG
TRINITY_DN53689_c0_g1	9.73655	1.50636	2.69234	0.000566536	0.001256	Up	7.56186	1.50636	2.32767	2.47e-06	9.19e-05	Up	7.56186	9.73655	-0.364669	0.958127	0.96385	noDEG
TRINITY_DN93896_c2_g1	5.87892	2.19689	1.42009	0.0203433	0.0318299	Up	6.83743	2.19689	1.638	0.00266498	0.0254407	Up	6.83743	5.87892	0.217905	2.28589e-07	9.81873e-07	noDEG
TRINITY_DN84549_c1_g2	9.41075	1.47563	2.67298	4.82529e-14	7.70427e-13	Up	6.06723	1.47563	2.03971	2.45e-05	0.000632724	Up	6.06723	9.41075	-0.633271	0.00206632	0.00420008	noDEG
TRINITY_DN59270_c1_g1	7.98568	1.34932	2.56518	0.00291675	0.00559054	Up	5.8242	1.34932	2.10983	0.000192145	0.00331972	Up	5.8242	7.98568	-0.455355	0.640971	0.681419	noDEG
TRINITY_DN83623_c1_g1	45.9748	20.3846	1.17337	5.9289e-07	2.3004e-06	Up	44.3321	20.3846	1.12087	0.0014323	0.0159467	Up	44.3321	45.9748	-0.0524923	0.375861	0.423309	noDEG
TRINITY_DN77058_c1_g2	14.8649	0.94461	3.97604	0.00106941	0.00224302	Up	32.4546	0.94461	5.10256	8.2e-13	1.77e-10	Up	32.4546	14.8649	1.12652	0.0507089	0.0733258	noDEG
TRINITY_DN79893_c0_g1	11.5734	4.6655	1.31071	2.47208e-06	8.53822e-06	Up	11.4205	4.6655	1.29152	0.00126244	0.0144627	Up	11.4205	11.5734	-0.0191925	0.857635	0.878049	noDEG
TRINITY_DN82655_c0_g1	17.7999	4.24414	2.06832	1.26692e-23	7.96707e-22	Up	11.1492	4.24414	1.3934	0.000137424	0.00253937	Up	11.1492	17.7999	-0.674921	1.15327e-10	9.57353e-10	noDEG
TRINITY_DN60803_c2_g1	10.0839	0.16892	5.89957	3.48857e-05	9.76509e-05	Up	16.2894	0.16892	6.59145	1.97e-12	3.84e-10	Up	16.2894	10.0839	0.691884	0.184868	0.224621	noDEG
TRINITY_DN53743_c0_g1	7.20326	1.34472	2.42135	0.00638945	0.0113363	Up	7.32781	1.34472	2.44608	0.00040578	0.00600133	Up	7.32781	7.20326	0.0247315	0.322749	0.369167	noDEG
TRINITY_DN86455_c2_g4	15.0043	3.58137	2.06679	8.65476e-06	2.70489e-05	Up	11.4998	3.58137	1.68303	0.000395526	0.00588691	Up	11.4998	15.0043	-0.383764	0.590921	0.634418	noDEG
TRINITY_DN86455_c2_g1	9.74009	1.92375	2.34001	7.30673e-12	7.47729e-11	Up	6.806	1.92375	1.82289	0.000677455	0.00893301	Up	6.806	9.74009	-0.517127	0.000158316	0.000401329	noDEG
TRINITY_DN67026_c0_g4	15.1592	5.89166	1.36344	0.000378193	0.000868294	Up	14.2606	5.89166	1.27529	0.00165223	0.0177624	Up	14.2606	15.1592	-0.0881546	0.967837	0.972091	noDEG
TRINITY_DN140837_c0_g1	11.2093	4.59994	1.28501	0.00521706	0.00945221	Up	19.839	4.59994	2.10865	5.05e-06	0.000169054	Up	19.839	11.2093	0.823639	0.0096658	0.0169658	noDEG
TRINITY_DN91844_c3_g4	47.4053	19.1073	1.31092	0.00271186	0.00523277	Up	70.5528	19.1073	1.88458	5.88e-05	0.00128399	Up	70.5528	47.4053	0.573655	0.454571	0.502326	noDEG
TRINITY_DN78650_c0_g1	22.0402	3.27459	2.75075	0.000687578	0.00149668	Up	16.9625	3.27459	2.37296	1.66e-05	0.000457667	Up	16.9625	22.0402	-0.377786	0.702208	0.738323	noDEG
TRINITY_DN84174_c1_g2	17.8696	6.54973	1.448	1.58087e-10	1.23638e-09	Up	17.3908	6.54973	1.40882	0.000177902	0.00312278	Up	17.3908	17.8696	-0.0391791	0.061485	0.086624	noDEG
TRINITY_DN84174_c1_g3	31.5219	8.16129	1.94948	0.000580842	0.00128481	Up	26.1495	8.16129	1.67991	0.00162516	0.0175311	Up	26.1495	31.5219	-0.269571	0.591052	0.634552	noDEG
TRINITY_DN92973_c3_g1	21.5957	5.30466	2.02541	9.44016e-10	6.31798e-09	Up	10.8414	5.30466	1.03122	0.00662597	0.0494437	Up	10.8414	21.5957	-0.994198	9.32566e-07	3.56994e-06	noDEG
TRINITY_DN61528_c0_g1	12.4215	2.58241	2.26605	0.000212114	0.000510873	Up	10.4177	2.58241	2.01224	2.13e-08	1.59e-06	Up	10.4177	12.4215	-0.253805	0.00409939	0.0078115	noDEG
TRINITY_DN81837_c0_g1	94.0046	15.7125	2.58082	1.23863e-21	6.36119e-20	Up	59.3848	15.7125	1.91818	1.32e-07	7.69e-06	Up	59.3848	94.0046	-0.662638	1.18667e-05	3.70274e-05	noDEG
TRINITY_DN58530_c1_g1	42.8917	12.3017	1.80184	3.67018e-06	1.22985e-05	Up	44.2626	12.3017	1.84723	0.000506647	0.0071486	Up	44.2626	42.8917	0.0453877	0.0713348	0.0988457	noDEG
TRINITY_DN80339_c1_g7	35.8834	0.707912	5.6636	7.60408e-07	2.89032e-06	Up	60.7888	0.707912	6.42409	3.69e-28	1.1e-24	Up	60.7888	35.8834	0.760489	0.270122	0.314185	noDEG
TRINITY_DN122640_c0_g1	15.8889	0.384277	5.36973	9.87928e-05	0.000253745	Up	22.8379	0.384277	5.89314	4.05e-23	5.56e-20	Up	22.8379	15.8889	0.52341	0.410596	0.458469	noDEG
TRINITY_DN92666_c2_g2	9.85647	2.3552	2.06522	3.18673e-07	1.29868e-06	Up	7.48703	2.3552	1.66854	0.000259204	0.00421145	Up	7.48703	9.85647	-0.396677	0.280916	0.325574	noDEG
TRINITY_DN90943_c2_g1	9.68566	2.91273	1.73348	0.00782893	0.0135753	Up	17.4214	2.91273	2.58042	4.48e-07	2.18e-05	Up	17.4214	9.68566	0.846941	0.0021772	0.00439828	noDEG
TRINITY_DN92642_c4_g2	10.6865	3.32789	1.6831	6.35464e-05	0.000169261	Up	12.1665	3.32789	1.87024	0.000762685	0.00981792	Up	12.1665	10.6865	0.187133	0.234818	0.276915	noDEG
TRINITY_DN85312_c1_g1	258.528	96.4183	1.42294	3.18111e-06	1.07781e-05	Up	203.58	96.4183	1.07822	1.01e-05	0.000301332	Up	203.58	258.528	-0.344723	0.580423	0.624403	noDEG
TRINITY_DN79898_c0_g1	22.5734	5.45416	2.0492	7.94729e-09	4.41847e-08	Up	15.5965	5.45416	1.5158	0.00110118	0.0130044	Up	15.5965	22.5734	-0.533397	0.000604149	0.00136867	noDEG
TRINITY_DN71923_c3_g1	81.5125	16.1551	2.33503	4.08067e-08	1.97088e-07	Up	45.8335	16.1551	1.50441	0.000766738	0.00985503	Up	45.8335	81.5125	-0.830621	0.159536	0.197581	noDEG
TRINITY_DN83921_c0_g1	6.07312	1.98738	1.61157	9.85906e-05	0.000253316	Up	6.20786	1.98738	1.64323	0.00466215	0.0384244	Up	6.20786	6.07312	0.0316581	0.0662596	0.0924318	noDEG
TRINITY_DN93597_c2_g3	11.7056	5.57852	1.06925	6.09229e-08	2.84346e-07	Up	14.8832	5.57852	1.41573	0.00043503	0.00633594	Up	14.8832	11.7056	0.346482	0.15911	0.197092	noDEG
TRINITY_DN52521_c0_g1	12.0332	4.40747	1.449	0.00235585	0.00460713	Up	18.6445	4.40747	2.08073	1.33e-05	0.000380193	Up	18.6445	12.0332	0.631733	0.122696	0.156811	noDEG
TRINITY_DN50088_c0_g1	19.1628	2.0427	3.22976	5.26308e-14	8.34361e-13	Up	13.6447	2.0427	2.73979	3.33e-10	4.03e-08	Up	13.6447	19.1628	-0.489967	0.433238	0.481356	noDEG
TRINITY_DN63195_c0_g1	16.5442	2.22597	2.89382	1.37518e-09	8.92611e-09	Up	9.45673	2.22597	2.08691	0.00011018	0.00212685	Up	9.45673	16.5442	-0.806912	0.000960581	0.00209225	noDEG
TRINITY_DN83003_c0_g1	31.4616	12.8824	1.28819	3.79672e-20	1.63674e-18	Up	56.2309	12.8824	2.12596	1.81e-09	1.83e-07	Up	56.2309	31.4616	0.837771	0.000297038	0.00071466	noDEG
TRINITY_DN90510_c2_g2	17.3951	2.52041	2.78694	2.99945e-09	1.8155e-08	Up	11.0178	2.52041	2.1281	5.63e-06	0.000185317	Up	11.0178	17.3951	-0.658846	0.00917001	0.0161545	noDEG
TRINITY_DN90510_c2_g3	13.0515	0.237732	5.77873	1.83947e-05	5.42573e-05	Up	7.89286	0.237732	5.05314	9.86e-07	4.21e-05	Up	7.89286	13.0515	-0.725591	0.433277	0.481395	noDEG
TRINITY_DN94799_c9_g1	5.78751	1.69545	1.77128	0.017836	0.0284013	Up	5.80084	1.69545	1.77459	2.78e-05	0.000704329	Up	5.80084	5.78751	0.00331813	0.0243036	0.0385851	noDEG
TRINITY_DN94984_c10_g2	29.6572	6.42799	2.20594	2.55041e-26	2.05153e-24	Up	19.7487	6.42799	1.61932	1.31e-07	7.65e-06	Up	19.7487	29.6572	-0.586625	0.0129041	0.0219459	noDEG
TRINITY_DN57116_c0_g1	10.6508	1.35376	2.97591	0.00369126	0.00690992	Up	8.93359	1.35376	2.72226	0.00167078	0.0179191	Up	8.93359	10.6508	-0.253648	0.635212	0.676152	noDEG
TRINITY_DN68041_c0_g1	18.9842	2.21662	3.09836	0.00813701	0.0140712	Up	10.5126	2.21662	2.24568	0.00210911	0.0213956	Up	10.5126	18.9842	-0.852684	0.27997	0.324575	noDEG
TRINITY_DN81856_c1_g2	10.2052	2.20389	2.21118	0.00190132	0.00378512	Up	8.67234	2.20389	1.97637	0.00520337	0.0415782	Up	8.67234	10.2052	-0.234817	0.447475	0.495326	noDEG
TRINITY_DN92824_c4_g2	7.43089	2.26911	1.71141	0.000547827	0.00121785	Up	6.30573	2.26911	1.47454	0.000673145	0.00888917	Up	6.30573	7.43089	-0.236871	0.982546	0.984863	noDEG
TRINITY_DN67910_c0_g1	10.7407	1.25887	3.09288	1.45868e-09	9.41406e-09	Up	7.36806	1.25887	2.54915	0.000909293	0.0112157	Up	7.36806	10.7407	-0.543727	0.125371	0.159814	noDEG
TRINITY_DN76437_c0_g1	13.006	1.72382	2.91549	4.43549e-06	1.46418e-05	Up	11.486	1.72382	2.73619	0.000235822	0.00390902	Up	11.486	13.006	-0.179307	0.878462	0.896743	noDEG
TRINITY_DN63203_c0_g1	7.57856	2.24623	1.75442	5.44108e-06	1.7664e-05	Up	7.1353	2.24623	1.66747	0.000510854	0.00719459	Up	7.1353	7.57856	-0.0869495	0.776797	0.805951	noDEG
TRINITY_DN75204_c2_g1	22.7158	7.45359	1.60769	5.21538e-05	0.000141347	Up	17.9293	7.45359	1.26631	0.000365842	0.00552787	Up	17.9293	22.7158	-0.341377	0.7168	0.751778	noDEG
TRINITY_DN86243_c0_g1	9.32234	3.36927	1.46826	6.66479e-08	3.08816e-07	Up	11.9053	3.36927	1.82109	0.00121588	0.0140604	Up	11.9053	9.32234	0.352837	0.00021304	0.000526963	noDEG
TRINITY_DN85710_c0_g1	110.064	27.9746	1.97615	1.84266e-07	7.85263e-07	Up	222.721	27.9746	2.99305	2.56e-07	1.36e-05	Up	222.721	110.064	1.0169	0.0453243	0.0665711	noDEG
TRINITY_DN85710_c0_g2	74.5993	2.96912	4.65105	1.75087e-13	2.49522e-12	Up	110.297	2.96912	5.21521	1.63e-14	4.99e-12	Up	110.297	74.5993	0.564158	0.127719	0.161924	noDEG
TRINITY_DN90325_c1_g1	74.7068	21.1738	1.81896	2.45455e-25	1.80222e-23	Up	45.0041	21.1738	1.08777	0.000385405	0.00576345	Up	45.0041	74.7068	-0.731184	3.83142e-07	1.57859e-06	noDEG
TRINITY_DN91204_c2_g2	12.4175	4.31504	1.52493	0.000420133	0.000956823	Up	11.018	4.31504	1.35242	0.00437734	0.0366895	Up	11.018	12.4175	-0.172512	0.818518	0.842688	noDEG
TRINITY_DN80682_c0_g3	12.5086	4.7139	1.40793	0.000359975	0.000830916	Up	11.6353	4.7139	1.30351	0.000147095	0.00268584	Up	11.6353	12.5086	-0.104416	0.863655	0.883448	noDEG
TRINITY_DN76455_c1_g1	29.3866	0.957937	4.93909	2.82993e-40	5.864e-38	Up	24.6152	0.957937	4.68348	4.54e-15	1.49e-12	Up	24.6152	29.3866	-0.25561	0.338271	0.385291	noDEG
TRINITY_DN88682_c2_g3	22.4118	6.64843	1.75317	5.99647e-06	1.93265e-05	Up	14.7482	6.64843	1.14945	0.00109702	0.0129674	Up	14.7482	22.4118	-0.60372	0.67033	0.708684	noDEG
TRINITY_DN84005_c0_g2	5.96595	1.04395	2.5147	0.00441347	0.00812729	Up	6.99459	1.04395	2.74419	7.31e-06	0.000230803	Up	6.99459	5.96595	0.229489	0.380441	0.427975	noDEG
TRINITY_DN91842_c3_g6	17.085	5.62336	1.60323	8.77424e-05	0.000227624	Up	18.3175	5.62336	1.70372	0.000173729	0.00306612	Up	18.3175	17.085	0.10049	0.520023	0.566201	noDEG
TRINITY_DN91842_c3_g5	19.6539	2.11707	3.21468	0.000739264	0.00160149	Up	9.64979	2.11707	2.18843	8.21e-06	0.000253637	Up	9.64979	19.6539	-1.02625	0.0436203	0.064484	noDEG
TRINITY_DN91842_c3_g1	13.7469	5.27212	1.38266	0.0182324	0.028922	Up	11.8204	5.27212	1.16483	0.00249585	0.0242635	Up	11.8204	13.7469	-0.217828	0.687189	0.724358	noDEG
TRINITY_DN94501_c3_g1	8.41687	2.43159	1.79138	1.13305e-06	4.16612e-06	Up	7.21541	2.43159	1.56918	0.00101822	0.0122527	Up	7.21541	8.41687	-0.222202	0.00965403	0.0169455	noDEG
TRINITY_DN76014_c1_g1	51.0886	13.3405	1.93718	3.38078e-13	4.54723e-12	Up	35.672	13.3405	1.41897	8e-05	0.00164536	Up	35.672	51.0886	-0.51821	0.00475722	0.00893694	noDEG
TRINITY_DN61368_c0_g2	50.4426	2.10077	4.58565	6.22879e-06	2.00153e-05	Up	27.4207	2.10077	3.70627	1.49e-05	0.000418266	Up	27.4207	50.4426	-0.879375	0.0266058	0.041587	noDEG
TRINITY_DN94550_c1_g1	7.19082	1.52106	2.24108	5.10609e-10	3.60378e-09	Up	12.116	1.52106	2.99376	2.08e-09	2.08e-07	Up	12.116	7.19082	0.75268	0.931955	0.941494	noDEG
TRINITY_DN92241_c3_g3	7.05449	3.02902	1.21969	7.66927e-08	3.51671e-07	Up	7.72814	3.02902	1.35127	0.000942263	0.0115289	Up	7.72814	7.05449	0.131578	0.0585908	0.0833859	noDEG
TRINITY_DN92215_c3_g1	18.3297	6.87238	1.4153	4.76059e-07	1.87893e-06	Up	15.0827	6.87238	1.13401	0.000923392	0.0113495	Up	15.0827	18.3297	-0.281287	0.066249	0.09242	noDEG
TRINITY_DN91028_c2_g1	21.1322	6.93452	1.60757	3.70236e-09	2.19972e-08	Up	17.7124	6.93452	1.35289	0.000482089	0.00686453	Up	17.7124	21.1322	-0.254679	0.509611	0.556096	noDEG
TRINITY_DN62603_c1_g1	10.173	4.9452	1.04064	4.47946e-12	4.78978e-11	Up	16.8528	4.9452	1.76889	6.05e-07	2.8e-05	Up	16.8528	10.173	0.728241	0.512432	0.5589	noDEG
TRINITY_DN59798_c0_g1	23.1433	2.98799	2.95335	1.25083e-06	4.56436e-06	Up	8.84305	2.98799	1.56537	0.000541386	0.00752884	Up	8.84305	23.1433	-1.38798	0.383911	0.431487	noDEG
TRINITY_DN75446_c0_g1	14.5793	3.26556	2.15852	3.7489e-09	2.22449e-08	Up	7.80448	3.26556	1.25697	0.00448745	0.0373468	Up	7.80448	14.5793	-0.901543	0.00117344	0.00250596	noDEG
TRINITY_DN90715_c1_g1	315.003	67.3933	2.22469	1.48041e-13	2.14457e-12	Up	160.033	67.3933	1.24769	0.000124833	0.0023539	Up	160.033	315.003	-0.977	0.0579044	0.0825145	noDEG
TRINITY_DN69429_c0_g2	11.0942	2.20855	2.32863	0.0328961	0.0487491	Up	7.07003	2.20855	1.67861	0.00504427	0.0406569	Up	7.07003	11.0942	-0.650015	0.338464	0.385488	noDEG
TRINITY_DN76101_c0_g1	8.36193	2.62168	1.67334	4.42356e-06	1.46057e-05	Up	6.51284	2.62168	1.31279	0.0021669	0.0218044	Up	6.51284	8.36193	-0.360548	0.292416	0.337605	noDEG
TRINITY_DN94891_c2_g2	8.05282	2.68073	1.58687	4.34568e-09	2.54623e-08	Up	7.01347	2.68073	1.3875	0.00236954	0.0233121	Up	7.01347	8.05282	-0.199367	0.0338327	0.0515751	noDEG
TRINITY_DN92851_c7_g4	10.1534	1.5504	2.71126	0.00819364	0.0141625	Up	8.40697	1.5504	2.43895	0.00232159	0.022962	Up	8.40697	10.1534	-0.272306	0.88149	0.899403	noDEG
TRINITY_DN89402_c1_g6	10.6319	3.12453	1.76669	0.000205657	0.000496476	Up	9.64723	3.12453	1.62648	0.000379288	0.00569017	Up	9.64723	10.6319	-0.140217	0.866445	0.885856	noDEG
TRINITY_DN87635_c1_g1	111.824	28.4038	1.97708	4.54032e-10	3.24003e-09	Up	82.9098	28.4038	1.54546	0.00148877	0.0164084	Up	82.9098	111.824	-0.431622	0.0809915	0.110076	noDEG
TRINITY_DN6112_c0_g1	12.8382	0.385993	5.05573	4.14677e-06	1.37579e-05	Up	10.4649	0.385993	4.76084	6.29e-08	4.06e-06	Up	10.4649	12.8382	-0.294881	0.771133	0.801098	noDEG
TRINITY_DN64111_c0_g1	13.901	5.29519	1.39243	0.0192014	0.030204	Up	12.9096	5.29519	1.28569	0.00117271	0.0136462	Up	12.9096	13.901	-0.106743	0.213967	0.254916	noDEG
TRINITY_DN64951_c0_g1	10.1777	4.83266	1.07452	1.70737e-06	6.07354e-06	Up	16.8611	4.83266	1.80281	7.72e-05	0.00160054	Up	16.8611	10.1777	0.728287	0.916805	0.928864	noDEG
TRINITY_DN84291_c2_g1	18.2055	2.83869	2.68108	3.353e-05	9.422e-05	Up	8.33601	2.83869	1.55413	0.000208059	0.00354087	Up	8.33601	18.2055	-1.12695	0.585367	0.629121	noDEG
TRINITY_DN85743_c1_g1	7.93534	0.825317	3.26527	1.73909e-12	2.02317e-11	Up	6.51618	0.825317	2.98101	7.81e-08	4.89e-06	Up	6.51618	7.93534	-0.284266	0.0724155	0.100252	noDEG
TRINITY_DN93630_c4_g2	14.6525	7.01557	1.06252	0.00163721	0.0033099	Up	18.101	7.01557	1.36744	0.000137256	0.00253738	Up	18.101	14.6525	0.304923	0.112703	0.14632	noDEG
TRINITY_DN89292_c3_g2	78.4813	21.2357	1.88586	0.00155551	0.00315733	Up	79.4462	21.2357	1.90349	0.000836779	0.0105312	Up	79.4462	78.4813	0.0176305	0.667206	0.705801	noDEG
TRINITY_DN89848_c3_g1	15.4731	3.79112	2.02907	1.79307e-07	7.6604e-07	Up	8.29737	3.79112	1.13003	0.00108684	0.012891	Up	8.29737	15.4731	-0.899039	0.0104654	0.0182176	noDEG
TRINITY_DN80036_c0_g1	15.7381	3.14059	2.32516	8.56616e-11	7.05394e-10	Up	14.4524	3.14059	2.2022	5.39e-07	2.55e-05	Up	14.4524	15.7381	-0.122956	0.269033	0.313049	noDEG
TRINITY_DN89636_c1_g2	36.5936	6.84272	2.41895	4.54646e-24	2.97664e-22	Up	25.9662	6.84272	1.92399	1.1e-08	8.88e-07	Up	25.9662	36.5936	-0.494957	2.90775e-07	1.2243e-06	noDEG
TRINITY_DN65694_c1_g1	31.3022	2.84275	3.46091	5.14587e-15	9.85406e-14	Up	23.8525	2.84275	3.06878	7.32e-14	1.93e-11	Up	23.8525	31.3022	-0.392122	0.489481	0.536335	noDEG
TRINITY_DN63472_c1_g1	82.0742	4.54293	4.17523	6.78618e-23	3.96946e-21	Up	47.9499	4.54293	3.39983	4.49e-17	2.18e-14	Up	47.9499	82.0742	-0.775402	0.0688638	0.0957543	noDEG
TRINITY_DN84666_c2_g2	14.4561	4.45962	1.69669	1.40655e-07	6.12813e-07	Up	12.3804	4.45962	1.47307	0.000361577	0.00547587	Up	12.3804	14.4561	-0.223617	0.206993	0.247834	noDEG
TRINITY_DN45268_c0_g1	11.9207	1.26411	3.23727	0.00430985	0.00795636	Up	15.8006	1.26411	3.64378	6.25e-07	2.88e-05	Up	15.8006	11.9207	0.406507	0.368667	0.415929	noDEG
TRINITY_DN72058_c0_g1	5.86375	1.08587	2.43297	8.11094e-05	0.000211786	Up	7.63144	1.08587	2.8131	1.37e-05	0.000390124	Up	7.63144	5.86375	0.380131	0.507681	0.554185	noDEG
TRINITY_DN77309_c1_g1	15.7659	7.10997	1.14889	0.00064011	0.00140241	Up	23.2641	7.10997	1.71019	9.67e-05	0.00191234	Up	23.2641	15.7659	0.561298	0.886236	0.903386	noDEG
TRINITY_DN68812_c3_g4	72.967	6.92994	3.39633	3.36534e-07	1.36531e-06	Up	29.3587	6.92994	2.08287	0.00265974	0.0253991	Up	29.3587	72.967	-1.31345	0.193866	0.234326	noDEG
TRINITY_DN52617_c0_g1	10.1052	3.33385	1.59985	4.45889e-07	1.76832e-06	Up	7.57579	3.33385	1.18421	0.00126642	0.0144997	Up	7.57579	10.1052	-0.415636	0.206	0.247085	noDEG
TRINITY_DN35948_c0_g2	9.75825	1.74876	2.48029	2.73729e-08	1.36799e-07	Up	6.73218	1.74876	1.94474	2.77e-05	0.000701355	Up	6.73218	9.75825	-0.535549	0.0894031	0.119299	noDEG
TRINITY_DN43530_c0_g1	14.605	3.1573	2.2097	3.49815e-08	1.71294e-07	Up	13.0323	3.1573	2.04533	8.89e-08	5.46e-06	Up	13.0323	14.605	-0.164366	0.672815	0.710971	noDEG
TRINITY_DN78067_c0_g1	23.0074	3.24681	2.825	5.22443e-10	3.67826e-09	Up	13.5855	3.24681	2.06497	3.46e-07	1.76e-05	Up	13.5855	23.0074	-0.760035	0.39564	0.443288	noDEG
TRINITY_DN55624_c0_g1	13.9486	2.28548	2.60956	0.000812048	0.00174667	Up	6.71861	2.28548	1.55567	0.00496326	0.0401887	Up	6.71861	13.9486	-1.05389	0.817151	0.841525	noDEG
TRINITY_DN84665_c0_g2	9.59876	1.63507	2.55349	0.00134418	0.00276312	Up	5.88506	1.63507	1.8477	4.38e-05	0.00101523	Up	5.88506	9.59876	-0.705792	0.526455	0.572465	noDEG
TRINITY_DN68142_c0_g1	75.8183	20.6788	1.8744	6.87854e-12	7.07966e-11	Up	47.9094	20.6788	1.21216	0.000111328	0.00214409	Up	47.9094	75.8183	-0.662237	0.270271	0.31435	noDEG
TRINITY_DN93447_c1_g1	13.6526	2.12137	2.68611	1.09115e-10	8.81237e-10	Up	7.19026	2.12137	1.76105	0.000370668	0.00558876	Up	7.19026	13.6526	-0.925064	0.0857181	0.115027	noDEG
TRINITY_DN61723_c0_g4	9.52428	1.44246	2.72308	0.000775348	0.00167274	Up	6.73745	1.44246	2.22367	0.0018394	0.0192564	Up	6.73745	9.52428	-0.499408	0.133175	0.167867	noDEG
TRINITY_DN86933_c1_g1	154.624	45.4949	1.76498	4.49612e-05	0.000123262	Up	258.817	45.4949	2.50816	8.36e-13	1.79e-10	Up	258.817	154.624	0.743172	1.69721e-10	1.36052e-09	noDEG
TRINITY_DN59838_c0_g1	10.8776	1.27331	3.0947	5.53087e-07	2.15705e-06	Up	11.4595	1.27331	3.16989	4.59e-10	5.4e-08	Up	11.4595	10.8776	0.0751926	0.207233	0.247986	noDEG
TRINITY_DN88727_c1_g1	95.4441	10.9452	3.12435	2.45563e-09	1.51432e-08	Up	75.145	10.9452	2.77938	3.21e-10	3.91e-08	Up	75.145	95.4441	-0.344978	0.0380114	0.0570347	noDEG
TRINITY_DN65273_c10_g1	9.34715	2.27937	2.03589	4.47474e-07	1.77399e-06	Up	5.24883	2.27937	1.20336	0.00421076	0.0356596	Up	5.24883	9.34715	-0.832531	0.0304902	0.0470797	noDEG
TRINITY_DN51031_c0_g1	10.7451	1.043	3.36487	2.49799e-07	1.0384e-06	Up	11.4288	1.043	3.45386	2.53e-08	1.83e-06	Up	11.4288	10.7451	0.0889927	0.186355	0.226177	noDEG
TRINITY_DN86468_c2_g2	23.7753	6.82819	1.79989	1.83278e-09	1.15922e-08	Up	18.9297	6.82819	1.47108	0.00205096	0.0209551	Up	18.9297	23.7753	-0.328806	8.10293e-08	3.79034e-07	noDEG
TRINITY_DN60331_c0_g3	31.5538	9.05907	1.80038	1.69494e-08	8.82386e-08	Up	37.9452	9.05907	2.06648	6.79e-05	0.0014406	Up	37.9452	31.5538	0.266104	0.341456	0.388287	noDEG
TRINITY_DN87321_c2_g4	10.0464	4.31895	1.21792	0.0119917	0.0199147	Up	9.53079	4.31895	1.14192	0.00161864	0.0174757	Up	9.53079	10.0464	-0.076005	0.196103	0.236817	noDEG
TRINITY_DN77612_c0_g3	6.90376	1.85209	1.89823	0.0238016	0.0366816	Up	9.39651	1.85209	2.34297	0.000532518	0.00743088	Up	9.39651	6.90376	0.444743	0.088572	0.118265	noDEG
TRINITY_DN84982_c0_g1	18.2058	4.78557	1.92763	7.60552e-17	2.01574e-15	Up	17.6981	4.78557	1.88683	1.73e-10	2.26e-08	Up	17.6981	18.2058	-0.0408003	0.0030089	0.00589182	noDEG
TRINITY_DN82973_c0_g1	5.90263	1.59843	1.8847	0.000224999	0.000539717	Up	8.57339	1.59843	2.42321	0.00105003	0.0125495	Up	8.57339	5.90263	0.538507	0.288345	0.333284	noDEG
TRINITY_DN91054_c2_g2	14.113	2.41864	2.54475	3.39723e-05	9.53697e-05	Up	8.97724	2.41864	1.89208	0.00221268	0.0221345	Up	8.97724	14.113	-0.652676	0.0879559	0.117516	noDEG
TRINITY_DN91594_c1_g3	24.9124	3.65069	2.77062	0.00523933	0.0094901	Up	37.5271	3.65069	3.36169	3.17e-06	0.000113742	Up	37.5271	24.9124	0.591071	0.211611	0.252328	noDEG
TRINITY_DN62936_c1_g1	28.1045	2.78659	3.33423	7.90337e-06	2.48936e-05	Up	12.641	2.78659	2.18154	0.000397559	0.00591229	Up	12.641	28.1045	-1.15269	0.0330927	0.0506149	noDEG
TRINITY_DN75622_c0_g1	7.63587	2.21748	1.78387	0.030527	0.0455241	Up	10.0334	2.21748	2.17782	0.000277798	0.00445168	Up	10.0334	7.63587	0.393946	0.578918	0.622956	noDEG
TRINITY_DN69866_c0_g2	7.19469	1.15154	2.64337	6.61332e-05	0.000175625	Up	5.59335	1.15154	2.28015	0.00218975	0.0219591	Up	5.59335	7.19469	-0.363219	0.565941	0.610685	noDEG
TRINITY_DN74667_c1_g1	7.94963	2.62861	1.59659	2.45644e-08	1.23957e-07	Up	8.68988	2.62861	1.72504	0.000333766	0.00514607	Up	8.68988	7.94963	0.12845	0.0738892	0.101506	noDEG
TRINITY_DN52668_c0_g1	14.0405	2.41076	2.54203	0.000230739	0.000552341	Up	6.68008	2.41076	1.47038	2.93e-05	0.000733241	Up	6.68008	14.0405	-1.07165	0.981853	0.984278	noDEG
TRINITY_DN59720_c1_g2	7.78006	3.76046	1.04887	3.47349e-06	1.16896e-05	Up	13.1211	3.76046	1.8029	8.03e-06	0.000249031	Up	13.1211	7.78006	0.754031	0.793784	0.820802	noDEG
TRINITY_DN82030_c0_g2	88.1627	13.6547	2.69077	9.42367e-09	5.16257e-08	Up	38.9054	13.6547	1.51057	0.000113291	0.00217559	Up	38.9054	88.1627	-1.1802	0.967856	0.972099	noDEG
TRINITY_DN87792_c1_g2	21.9482	4.57857	2.26114	5.21118e-05	0.000141244	Up	11.6482	4.57857	1.34714	0.000577065	0.00790775	Up	11.6482	21.9482	-0.913992	0.547489	0.592819	noDEG
TRINITY_DN91610_c2_g1	5.38836	0.0001	15.7176	4.47379e-06	1.47552e-05	Up	6.25882	0.0001	15.9336	3.65e-07	1.83e-05	Up	6.25882	5.38836	0.216045	0.449567	0.497396	noDEG
TRINITY_DN82617_c0_g2	5.84855	2.48278	1.23612	1.07818e-11	1.06466e-10	Up	6.98123	2.48278	1.49153	0.00091577	0.0112758	Up	6.98123	5.84855	0.255404	0.000367413	0.000869208	noDEG
TRINITY_DN59733_c0_g1	14.2009	3.01591	2.23531	0.000351089	0.000811943	Up	16.3706	3.01591	2.44045	7.28e-06	0.00023018	Up	16.3706	14.2009	0.205131	0.117698	0.150892	noDEG
TRINITY_DN88208_c1_g3	7.07014	0.718098	3.29949	0.000185189	0.000451545	Up	9.0852	0.718098	3.66127	2.83e-07	1.48e-05	Up	9.0852	7.07014	0.36178	0.384249	0.431839	noDEG
TRINITY_DN88208_c1_g1	20.0395	6.49068	1.62641	8.99978e-09	4.94971e-08	Up	26.1859	6.49068	2.01235	1.55e-12	3.08e-10	Up	26.1859	20.0395	0.385942	0.018437	0.0301396	noDEG
TRINITY_DN88985_c1_g1	135.291	46.2561	1.54835	4.1769e-11	3.65915e-10	Up	114.287	46.2561	1.30495	0.000327222	0.00506744	Up	114.287	135.291	-0.243402	0.00579677	0.0106982	noDEG
TRINITY_DN88240_c1_g3	15.495	6.26035	1.30749	3.50567e-09	2.09213e-08	Up	15.6026	6.26035	1.31747	0.00315582	0.0287885	Up	15.6026	15.495	0.00997972	0.13868	0.174166	noDEG
TRINITY_DN90975_c1_g6	50.4448	6.42824	2.97221	0.000410689	0.000936882	Up	28.3764	6.42824	2.1422	0.00418418	0.0354825	Up	28.3764	50.4448	-0.830011	0.0132586	0.0224905	noDEG
TRINITY_DN84561_c0_g1	13.0313	6.24792	1.06053	1.4757e-05	4.42318e-05	Up	13.0115	6.24792	1.05833	0.00502821	0.0405663	Up	13.0115	13.0313	-0.00219307	0.126188	0.160786	noDEG
TRINITY_DN86971_c1_g2	62.4128	21.0204	1.57005	3.0795e-28	2.89409e-26	Up	50.3701	21.0204	1.26078	3.33e-05	0.000816825	Up	50.3701	62.4128	-0.309272	4.22911e-08	2.08655e-07	noDEG
TRINITY_DN77388_c1_g2	30.8466	8.51764	1.85659	1.7251e-13	2.4609e-12	Up	18.602	8.51764	1.12693	0.00422167	0.0357164	Up	18.602	30.8466	-0.729658	0.00758757	0.0136539	noDEG
TRINITY_DN80870_c0_g1	40.3031	7.46385	2.4329	2.45593e-06	8.4872e-06	Up	16.5631	7.46385	1.14998	0.00137263	0.0154624	Up	16.5631	40.3031	-1.28292	0.098994	0.130718	noDEG
TRINITY_DN76216_c0_g1	52.4758	6.22344	3.07587	9.70844e-25	6.75216e-23	Up	74.4816	6.22344	3.5811	9.71e-12	1.69e-09	Up	74.4816	52.4758	0.505231	0.409289	0.457149	noDEG
TRINITY_DN94135_c1_g2	15.029	0.315837	5.57243	1.92228e-21	9.70483e-20	Up	8.98446	0.315837	4.83018	3.79e-08	2.62e-06	Up	8.98446	15.029	-0.742245	0.0188996	0.0308397	noDEG
TRINITY_DN89422_c3_g2	41.9583	11.5311	1.86343	7.46523e-07	2.84205e-06	Up	39.4666	11.5311	1.7751	7.73e-08	4.84e-06	Up	39.4666	41.9583	-0.0883234	0.070287	0.0975621	noDEG
TRINITY_DN94231_c0_g4	9.96427	4.22359	1.23829	0.00202434	0.00401052	Up	19.2722	4.22359	2.18998	2.52e-07	1.34e-05	Up	19.2722	9.96427	0.951687	0.00061762	0.00139718	noDEG
TRINITY_DN92277_c2_g1	48.903	4.94835	3.3049	3.85275e-11	3.39898e-10	Up	15.3324	4.94835	1.63157	6.01e-05	0.00130581	Up	15.3324	48.903	-1.67334	0.146131	0.18251	noDEG
TRINITY_DN84641_c0_g1	7.16189	1.85861	1.94611	0.00188578	0.00375661	Up	7.78471	1.85861	2.06642	0.00020514	0.00350252	Up	7.78471	7.16189	0.120303	0.346051	0.393015	noDEG
TRINITY_DN70896_c0_g1	8.42852	3.24875	1.3754	3.82725e-05	0.000106445	Up	10.5036	3.24875	1.69293	0.00106479	0.0126887	Up	10.5036	8.42852	0.317531	0.112171	0.145742	noDEG
TRINITY_DN74877_c0_g1	29.7293	6.88143	2.11111	3.61092e-05	0.000100877	Up	23.9195	6.88143	1.79741	0.000248885	0.00407949	Up	23.9195	29.7293	-0.313698	0.787789	0.815529	noDEG
TRINITY_DN57639_c1_g1	124.207	17.5769	2.821	0.000749136	0.00162139	Up	73.3154	17.5769	2.06044	0.00554831	0.0435625	Up	73.3154	124.207	-0.760563	5.76648e-05	0.000158825	noDEG
TRINITY_DN80200_c0_g2	5.72935	0.993184	2.52824	1.6476e-05	4.89922e-05	Up	5.2629	0.993184	2.40573	6.89e-06	0.000219737	Up	5.2629	5.72935	-0.122514	0.941625	0.949715	noDEG
TRINITY_DN76019_c1_g1	13.4582	2.80119	2.26438	0.000466156	0.0010515	Up	8.51547	2.80119	1.60405	0.00487092	0.0396623	Up	8.51547	13.4582	-0.660328	0.51478	0.561173	noDEG
TRINITY_DN60570_c0_g1	118.184	37.6457	1.65048	6.52523e-14	1.01435e-12	Up	100.806	37.6457	1.42103	3.39e-05	0.00082768	Up	100.806	118.184	-0.229446	0.00594694	0.0109499	noDEG
TRINITY_DN71796_c0_g1	48.2983	10.4109	2.21388	1.73419e-08	9.00806e-08	Up	36.7777	10.4109	1.82073	4.9e-05	0.00111225	Up	36.7777	48.2983	-0.393141	0.349169	0.396205	noDEG
TRINITY_DN90798_c0_g1	13.0583	4.0352	1.69425	3.5183e-17	9.8425e-16	Up	13.7633	4.0352	1.77012	1.79e-05	0.000488118	Up	13.7633	13.0583	0.075863	0.000332202	0.000792007	noDEG
TRINITY_DN86105_c0_g1	5.03566	1.29945	1.95428	0.000219452	0.000527355	Up	5.80263	1.29945	2.15881	0.000178758	0.00313433	Up	5.80263	5.03566	0.204528	0.818049	0.842307	noDEG
TRINITY_DN82147_c1_g3	34.3439	8.70936	1.97942	4.72758e-08	2.25353e-07	Up	18.0591	8.70936	1.05209	0.00429117	0.0361759	Up	18.0591	34.3439	-0.927331	0.059186	0.0839687	noDEG
TRINITY_DN79981_c1_g4	10.7366	2.70115	1.99089	0.000348725	0.000806894	Up	7.9001	2.70115	1.5483	0.000214932	0.00363189	Up	7.9001	10.7366	-0.442589	0.687083	0.724266	noDEG
TRINITY_DN84239_c1_g1	11.5553	1.77117	2.70579	0.0036499	0.00684834	Up	11.2611	1.77117	2.66857	2.44e-08	1.78e-06	Up	11.2611	11.5553	-0.0372159	0.981973	0.984375	noDEG
TRINITY_DN64743_c0_g1	8.96835	2.39214	1.90654	0.00046908	0.0010575	Up	10.7476	2.39214	2.16764	8.35e-06	0.000257331	Up	10.7476	8.96835	0.261104	0.0859705	0.115208	noDEG
TRINITY_DN40726_c0_g1	17.336	1.39142	3.63914	5.94538e-06	1.91753e-05	Up	11.9837	1.39142	3.10644	1.51e-05	0.000421988	Up	11.9837	17.336	-0.532702	0.199939	0.24107	noDEG
TRINITY_DN81555_c2_g1	16.2587	7.86508	1.04768	8.78514e-08	3.98183e-07	Up	16.7888	7.86508	1.09396	9.24e-11	1.3e-08	Up	16.7888	16.2587	0.0462847	0.0326012	0.0499372	noDEG
TRINITY_DN85579_c1_g2	34.416	9.1556	1.91035	1.69731e-05	5.03639e-05	Up	20.9172	9.1556	1.19197	8.31e-05	0.00169628	Up	20.9172	34.416	-0.718387	0.437568	0.485539	noDEG
TRINITY_DN82202_c0_g3	7.95441	1.75055	2.18394	0.000302463	0.000708227	Up	6.25549	1.75055	1.83731	0.0001	0.00196562	Up	6.25549	7.95441	-0.346632	0.615417	0.657401	noDEG
TRINITY_DN89487_c3_g2	11.2923	1.19849	3.23606	1.90823e-12	2.20272e-11	Up	6.25669	1.19849	2.38419	0.000105837	0.00205969	Up	6.25669	11.2923	-0.851873	0.000381373	0.000899324	noDEG
TRINITY_DN77553_c2_g1	28.5017	7.61439	1.90425	3.63599e-07	1.46542e-06	Up	21.6218	7.61439	1.50568	0.000157114	0.00282409	Up	21.6218	28.5017	-0.398564	0.98964	0.991058	noDEG
TRINITY_DN62064_c0_g1	48.1531	7.88232	2.61094	0.025286	0.0386834	Up	58.8589	7.88232	2.90057	0.000281028	0.00449374	Up	58.8589	48.1531	0.289632	0.112768	0.146381	noDEG
TRINITY_DN76705_c1_g2	20.3893	7.31721	1.47844	2.21683e-05	6.44688e-05	Up	20.9306	7.31721	1.51625	0.00192406	0.0199475	Up	20.9306	20.3893	0.0378053	0.717759	0.752624	noDEG
TRINITY_DN88622_c1_g2	17.1928	7.14627	1.26654	0.00277197	0.00534209	Up	17.6492	7.14627	1.30434	4.2e-05	0.000981908	Up	17.6492	17.1928	0.0377973	0.0239369	0.0380517	noDEG
TRINITY_DN71071_c0_g1	44.5308	6.84627	2.70141	4.72688e-05	0.000129073	Up	31.4328	6.84627	2.19888	0.000109543	0.00211778	Up	31.4328	44.5308	-0.502534	0.239307	0.281659	noDEG
TRINITY_DN52278_c0_g1	5.66241	1.74803	1.69568	0.00540351	0.00976306	Up	10.0988	1.74803	2.53038	5.67e-05	0.00124938	Up	10.0988	5.66241	0.8347	0.169845	0.208326	noDEG
TRINITY_DN70031_c1_g1	11.732	1.21076	3.27646	6.01862e-07	2.33234e-06	Up	10.0761	1.21076	3.05695	3.17e-07	1.63e-05	Up	10.0761	11.732	-0.219513	0.703569	0.739554	noDEG
TRINITY_DN57601_c0_g3	33.3877	4.24892	2.97415	3.59684e-09	2.14225e-08	Up	21.8248	4.24892	2.3608	1.98e-05	0.000529519	Up	21.8248	33.3877	-0.613349	5.66657e-06	1.87671e-05	noDEG
TRINITY_DN48372_c0_g1	5.52622	0.62077	3.15416	9.37445e-07	3.50019e-06	Up	6.14863	0.62077	3.30814	0.000596213	0.00810207	Up	6.14863	5.52622	0.153973	0.0230004	0.0366996	noDEG
TRINITY_DN82776_c1_g1	24.7596	2.46278	3.32963	6.41837e-06	2.05704e-05	Up	11.5855	2.46278	2.23397	3.59e-06	0.000126367	Up	11.5855	24.7596	-1.09566	0.686317	0.723597	noDEG
TRINITY_DN81087_c0_g2	41.381	5.59929	2.88565	8.278e-08	3.77057e-07	Up	24.7586	5.59929	2.14461	0.00026654	0.00430406	Up	24.7586	41.381	-0.741039	0.0069514	0.0125909	noDEG
TRINITY_DN81087_c0_g1	18.9779	1.8666	3.34584	1.25172e-09	8.19055e-09	Up	11.0405	1.8666	2.56432	2.39e-06	8.95e-05	Up	11.0405	18.9779	-0.781513	0.334403	0.38132	noDEG
TRINITY_DN67223_c0_g1	764.077	240.905	1.66526	0.0124976	0.0206778	Up	1197.56	240.905	2.31357	2.97e-16	1.24e-13	Up	1197.56	764.077	0.648311	1.80232e-08	9.57124e-08	noDEG
TRINITY_DN76431_c0_g1	27.5785	1.40351	4.29643	2.10046e-14	3.59271e-13	Up	21.069	1.40351	3.90801	6.97e-07	3.16e-05	Up	21.069	27.5785	-0.388421	0.0314436	0.0484133	noDEG
TRINITY_DN64499_c0_g1	7.36912	2.88856	1.35114	0.00133714	0.00275339	Up	9.63527	2.88856	1.73798	0.00160535	0.0173661	Up	9.63527	7.36912	0.386833	0.495634	0.54247	noDEG
TRINITY_DN61611_c0_g1	66.29	22.3068	1.57131	3.04132e-36	4.92485e-34	Up	58.6592	22.3068	1.39487	5.78e-06	0.000189385	Up	58.6592	66.29	-0.176432	2.70673e-07	1.14535e-06	noDEG
TRINITY_DN73375_c2_g3	33.8122	5.06746	2.73821	0.000146027	0.000363256	Up	22.0437	5.06746	2.12103	0.00183894	0.0192538	Up	22.0437	33.8122	-0.617177	0.219139	0.260342	noDEG
TRINITY_DN45695_c0_g1	99.14	2.13308	5.53846	5.41202e-06	1.75803e-05	Up	100.333	2.13308	5.55572	1.54e-31	6.95e-28	Up	100.333	99.14	0.0172603	0.961611	0.966767	noDEG
TRINITY_DN90395_c2_g1	7.90596	2.04341	1.95196	7.81978e-05	0.000204729	Up	6.70075	2.04341	1.71335	0.000198065	0.00340383	Up	6.70075	7.90596	-0.238616	0.702316	0.738424	noDEG
TRINITY_DN54222_c0_g1	24.6996	3.15957	2.96669	0.000161145	0.000397932	Up	23.7519	3.15957	2.91024	0.000230678	0.00383838	Up	23.7519	24.6996	-0.0564453	0.810748	0.835778	noDEG
TRINITY_DN87308_c1_g1	11.1907	3.79393	1.56053	2.20051e-11	2.04105e-10	Up	12.8617	3.79393	1.76131	9.68e-07	4.15e-05	Up	12.8617	11.1907	0.200784	0.109254	0.142276	noDEG
TRINITY_DN76529_c0_g1	8.39064	1.1226	2.90194	1.2455e-14	2.22527e-13	Up	11.4257	1.1226	3.34737	8.06e-11	1.15e-08	Up	11.4257	8.39064	0.44543	0.236405	0.278621	noDEG
TRINITY_DN92970_c1_g1	72.5022	11.9114	2.60569	0.000225637	0.000541159	Up	78.6236	11.9114	2.72262	5.85e-07	2.72e-05	Up	78.6236	72.5022	0.116937	0.571413	0.615837	noDEG
TRINITY_DN85894_c0_g5	9.1908	1.39769	2.71715	1.80829e-09	1.14539e-08	Up	5.39546	1.39769	1.9487	7.15e-05	0.00150499	Up	5.39546	9.1908	-0.768445	0.34806	0.395055	noDEG
TRINITY_DN91763_c3_g2	309.578	118.513	1.38526	7.72926e-07	2.93374e-06	Up	545.712	118.513	2.2031	3.29e-15	1.11e-12	Up	545.712	309.578	0.817837	0.000172296	0.000433856	noDEG
TRINITY_DN87997_c3_g6	19.1213	3.5404	2.43319	1.15758e-09	7.62292e-09	Up	10.2812	3.5404	1.53803	0.0015934	0.0172713	Up	10.2812	19.1213	-0.895163	3.87656e-05	0.000110296	noDEG
TRINITY_DN79384_c0_g1	10.6165	3.59232	1.56332	0.00031194	0.000727632	Up	18.9886	3.59232	2.40215	9.52e-06	0.000288084	Up	18.9886	10.6165	0.838822	0.0864702	0.11571	noDEG
TRINITY_DN123257_c0_g1	10.4371	2.6391	1.9836	9.18782e-07	3.43745e-06	Up	9.47052	2.6391	1.8434	3.37e-05	0.000823589	Up	9.47052	10.4371	-0.140202	0.890273	0.906845	noDEG
TRINITY_DN79112_c4_g1	33.952	12.4218	1.45062	0.029841	0.0446214	Up	35.0204	12.4218	1.49531	0.0022228	0.0222106	Up	35.0204	33.952	0.044699	0.586395	0.630113	noDEG
TRINITY_DN72654_c0_g2	11.9584	3.8776	1.62479	1.65572e-06	5.9047e-06	Up	13.1921	3.8776	1.76643	7.62e-06	0.000238556	Up	13.1921	11.9584	0.141646	0.294299	0.339533	noDEG
TRINITY_DN70596_c0_g2	8.01914	2.99798	1.41946	0.00050698	0.0011341	Up	10.5429	2.99798	1.81421	0.00474662	0.038928	Up	10.5429	8.01914	0.39475	0.966233	0.970709	noDEG
TRINITY_DN89212_c1_g2	407.633	172.305	1.24231	1.16493e-09	7.66946e-09	Up	398.68	172.305	1.21027	0.000133612	0.0024831	Up	398.68	407.633	-0.0320407	0.0429476	0.0636629	noDEG
TRINITY_DN85577_c1_g1	6.57789	1.87089	1.8139	0.00108169	0.00226715	Up	6.57942	1.87089	1.81423	0.00241241	0.0236105	Up	6.57942	6.57789	0.000334955	0.92025	0.931707	noDEG
TRINITY_DN90993_c1_g3	14.0821	6.42578	1.13192	0.00444374	0.00816053	Up	15.2956	6.42578	1.25117	0.000871786	0.010871	Up	15.2956	14.0821	0.119248	0.354504	0.401702	noDEG
TRINITY_DN91534_c0_g1	46.2127	22.7106	1.02492	0.00227971	0.00446854	Up	45.7348	22.7106	1.00993	0.00199973	0.0205598	Up	45.7348	46.2127	-0.0149945	0.55452	0.599605	noDEG
TRINITY_DN88441_c2_g2	10.7108	3.98412	1.42673	0.00217005	0.00427879	Up	10.5134	3.98412	1.39989	1.73e-05	0.000474352	Up	10.5134	10.7108	-0.0268424	0.0127838	0.0217719	noDEG
TRINITY_DN61153_c0_g2	5.29091	1.32022	2.00274	0.0311686	0.0464022	Up	10.27	1.32022	2.95959	1.26e-08	9.96e-07	Up	10.27	5.29091	0.956854	1.31086e-05	4.05881e-05	noDEG
TRINITY_DN92600_c2_g5	7.05977	0.619849	3.50963	0.00915967	0.0156668	Up	14.6229	0.619849	4.56017	1.53e-10	2.04e-08	Up	14.6229	7.05977	1.05053	0.172121	0.210759	noDEG
TRINITY_DN92344_c2_g2	14.5116	3.86183	1.90985	0.00830895	0.014349	Up	13.4387	3.86183	1.79903	0.000825088	0.0104152	Up	13.4387	14.5116	-0.110813	0.337595	0.384616	noDEG
TRINITY_DN82616_c0_g1	15.3387	6.05092	1.34195	0.0239268	0.0368199	Up	17.0014	6.05092	1.49042	0.00164192	0.0176817	Up	17.0014	15.3387	0.148478	0.110655	0.143903	noDEG
TRINITY_DN50964_c0_g1	9.56712	2.14858	2.1547	0.0037733	0.00705182	Up	6.97858	2.14858	1.69955	0.00237035	0.0233164	Up	6.97858	9.56712	-0.455151	0.489903	0.536752	noDEG
TRINITY_DN93908_c4_g1	10.9045	3.04563	1.84012	0.00858681	0.0147872	Up	20.0756	3.04563	2.72063	6.58e-06	0.00021079	Up	20.0756	10.9045	0.880518	0.00357736	0.0069118	noDEG
TRINITY_DN87248_c0_g2	14.4495	5.43374	1.411	0.026547	0.0402499	Up	13.8866	5.43374	1.35367	0.000531625	0.0074217	Up	13.8866	14.4495	-0.0573244	0.0293667	0.0455533	noDEG
TRINITY_DN88582_c1_g1	38.5031	6.43149	2.58175	0.000117298	0.000297248	Up	16.9995	6.43149	1.40227	0.000360577	0.00546336	Up	16.9995	38.5031	-1.17948	0.608066	0.650437	noDEG
TRINITY_DN79495_c1_g1	11.4361	4.04993	1.49763	1.43923e-13	2.09132e-12	Up	18.5802	4.04993	2.1978	1.14e-08	9.15e-07	Up	18.5802	11.4361	0.70017	0.148496	0.185067	noDEG
TRINITY_DN57455_c0_g1	15.2385	3.26659	2.22186	9.71394e-11	7.92e-10	Up	11.95	3.26659	1.87116	0.00158863	0.0172372	Up	11.95	15.2385	-0.350702	2.19351e-05	6.52235e-05	noDEG
TRINITY_DN84155_c3_g1	21.3322	10.3069	1.04942	0.000616771	0.00135634	Up	30.7632	10.3069	1.57759	2.96e-05	0.000739872	Up	30.7632	21.3322	0.528172	0.447526	0.495372	noDEG
TRINITY_DN61771_c3_g2	14.6654	1.24233	3.5613	1.8005e-21	9.10715e-20	Up	8.34901	1.24233	2.74856	1.77e-08	1.35e-06	Up	8.34901	14.6654	-0.812744	2.28977e-05	6.78619e-05	noDEG
TRINITY_DN49254_c0_g1	13.9533	2.40862	2.53433	5.44819e-05	0.000147029	Up	12.0684	2.40862	2.32496	7.96e-05	0.00163829	Up	12.0684	13.9533	-0.209372	0.831473	0.854404	noDEG
TRINITY_DN83620_c0_g1	13.6412	2.88126	2.2432	9.357e-07	3.49457e-06	Up	8.29293	2.88126	1.52518	0.00149033	0.0164162	Up	8.29293	13.6412	-0.718014	0.624449	0.666035	noDEG
TRINITY_DN94541_c7_g1	6.32648	0.737007	3.10165	0.000426233	0.000969151	Up	8.28197	0.737007	3.49022	8.16e-09	6.83e-07	Up	8.28197	6.32648	0.388571	0.00298617	0.00585967	noDEG
TRINITY_DN58352_c0_g1	38.6707	16.5512	1.2243	2.28635e-12	2.59541e-11	Up	36.6065	16.5512	1.14516	0.000991458	0.0119833	Up	36.6065	38.6707	-0.0791425	0.0572295	0.081636	noDEG
TRINITY_DN71841_c3_g1	10.7531	1.6513	2.70308	0.0227366	0.0351995	Up	14.268	1.6513	3.1111	7.19e-06	0.000227921	Up	14.268	10.7531	0.408029	0.553665	0.598784	noDEG
TRINITY_DN94020_c6_g1	5.15858	1.40805	1.87328	5.04601e-05	0.000137059	Up	5.31456	1.40805	1.91625	0.000682309	0.00898201	Up	5.31456	5.15858	0.0429768	0.299861	0.345384	noDEG
TRINITY_DN86413_c1_g1	37.2384	8.2505	2.17424	2.49902e-12	2.81399e-11	Up	24.7051	8.2505	1.58225	1.47e-05	0.000413741	Up	24.7051	37.2384	-0.591985	0.154275	0.1916	noDEG
TRINITY_DN81193_c0_g1	42.7995	13.0368	1.71501	1.43091e-29	1.48062e-27	Up	28.8928	13.0368	1.14812	0.00216196	0.0217724	Up	28.8928	42.7995	-0.566885	1.63729e-07	7.23362e-07	noDEG
TRINITY_DN88018_c2_g3	20.6093	10.0327	1.03859	0.000361918	0.000834693	Up	20.5635	10.0327	1.03537	0.000597247	0.00810896	Up	20.5635	20.6093	-0.00321364	0.194855	0.235413	noDEG
TRINITY_DN76624_c0_g2	6.14342	2.65549	1.21006	0.0112768	0.0188702	Up	6.73894	2.65549	1.34354	0.00314148	0.0286949	Up	6.73894	6.14342	0.133479	0.343894	0.390755	noDEG
TRINITY_DN69071_c3_g1	23.8298	10.2152	1.22204	0.015856	0.0255723	Up	34.6841	10.2152	1.76355	0.000104141	0.00203203	Up	34.6841	23.8298	0.541506	0.470754	0.518161	noDEG
TRINITY_DN78598_c0_g1	12.8814	4.28597	1.58759	0.00110952	0.00232151	Up	15.5304	4.28597	1.8574	2.18e-05	0.000573704	Up	15.5304	12.8814	0.269813	0.8449	0.866578	noDEG
TRINITY_DN73997_c0_g1	9.06183	3.31922	1.44896	0.006977	0.012294	Up	13.8985	3.31922	2.06601	0.000416378	0.00613005	Up	13.8985	9.06183	0.617053	0.228967	0.270598	noDEG
TRINITY_DN85913_c1_g2	7.50376	0.304666	4.62232	6.70118e-07	2.57445e-06	Up	6.99788	0.304666	4.52162	3.13e-08	2.21e-06	Up	6.99788	7.50376	-0.100696	0.932959	0.942369	noDEG
TRINITY_DN82455_c1_g4	63.855	10.0342	2.66987	9.29952e-06	2.89006e-05	Up	48.3375	10.0342	2.26822	0.00024028	0.00396885	Up	48.3375	63.855	-0.401658	0.151379	0.1883	noDEG
TRINITY_DN59662_c0_g1	7.64122	2.15678	1.82492	0.0163566	0.0262594	Up	10.1164	2.15678	2.22974	1.16e-07	6.85e-06	Up	10.1164	7.64122	0.404815	0.000755295	0.00168033	noDEG
TRINITY_DN89844_c1_g1	11.106	1.30197	3.09257	5.70458e-09	3.26552e-08	Up	5.65035	1.30197	2.11764	6.2e-06	0.000200533	Up	5.65035	11.106	-0.97493	0.0148766	0.0249876	noDEG
TRINITY_DN93790_c1_g1	22.8366	6.58994	1.79301	0.00355434	0.00668316	Up	27.9293	6.58994	2.08344	2.22e-07	1.21e-05	Up	27.9293	22.8366	0.290433	0.36234	0.409642	noDEG
TRINITY_DN93790_c1_g2	17.6738	3.1047	2.50909	3.07794e-10	2.26521e-09	Up	11.5934	3.1047	1.90078	9.46e-06	0.000286536	Up	11.5934	17.6738	-0.608308	0.091176	0.121509	noDEG
TRINITY_DN92457_c4_g3	9.33029	1.42059	2.71543	0.000210831	0.00050802	Up	6.40347	1.42059	2.17236	0.000410118	0.00605342	Up	6.40347	9.33029	-0.543069	0.515523	0.561886	noDEG
TRINITY_DN92859_c3_g3	17.4425	6.08331	1.51968	3.72475e-18	1.21537e-16	Up	18.5606	6.08331	1.60931	0.000468069	0.00671697	Up	18.5606	17.4425	0.0896348	0.0122929	0.0210307	noDEG
TRINITY_DN64003_c0_g1	7.46986	0.268256	4.7994	0.00121572	0.0025225	Up	8.14826	0.268256	4.92481	9.07e-08	5.55e-06	Up	8.14826	7.46986	0.125411	0.67181	0.71005	noDEG
TRINITY_DN83303_c1_g1	12.5782	2.99586	2.06988	4.16529e-09	2.44996e-08	Up	7.43994	2.99586	1.31232	0.00426088	0.0359807	Up	7.43994	12.5782	-0.757557	0.00400819	0.00765088	noDEG
TRINITY_DN87290_c1_g1	30.4763	11.227	1.44071	6.1952e-05	0.000165365	Up	23.6636	11.227	1.0757	0.000456016	0.00657634	Up	23.6636	30.4763	-0.365015	0.423866	0.47189	noDEG
TRINITY_DN59148_c0_g2	15.283	0.997153	3.93797	1.14375e-06	4.20294e-06	Up	11.2516	0.997153	3.49617	2.8e-06	0.000102049	Up	11.2516	15.283	-0.441795	0.0469579	0.0686557	noDEG
TRINITY_DN85129_c1_g1	29.2107	2.29015	3.67298	3.3824e-33	4.56277e-31	Up	27.6564	2.29015	3.5941	1.44e-20	1.21e-17	Up	27.6564	29.2107	-0.078881	0.155381	0.192864	noDEG
TRINITY_DN71486_c0_g2	5.97574	1.70709	1.80758	0.00570386	0.010235	Up	8.03776	1.70709	2.23526	1.3e-05	0.000374228	Up	8.03776	5.97574	0.427676	0.0492256	0.0715943	noDEG
TRINITY_DN87495_c0_g1	13.1023	3.17418	2.04536	1.25245e-14	2.23644e-13	Up	8.97205	3.17418	1.49905	5.28e-06	0.000175159	Up	8.97205	13.1023	-0.546306	0.0506251	0.0732137	noDEG
TRINITY_DN84397_c0_g1	10.1633	3.42334	1.56989	0.00547495	0.00986597	Up	15.3282	3.42334	2.16271	8.03e-07	3.56e-05	Up	15.3282	10.1633	0.592823	0.00366704	0.00706904	noDEG
TRINITY_DN70176_c0_g1	25.9414	0.30956	6.38889	0.00413382	0.00765364	Up	11.7785	0.30956	5.2498	7.79e-10	8.67e-08	Up	11.7785	25.9414	-1.1391	1	1	noDEG
TRINITY_DN93561_c1_g1	14.3312	3.75193	1.93345	8.66689e-16	1.91142e-14	Up	12.368	3.75193	1.7209	0.000394334	0.00587263	Up	12.368	14.3312	-0.212552	3.61307e-06	1.24256e-05	noDEG
TRINITY_DN79483_c1_g2	16.3299	5.09062	1.6816	0.0101945	0.0172411	Up	14.15	5.09062	1.47489	0.00591435	0.0456695	Up	14.15	16.3299	-0.20671	0.806849	0.832308	noDEG
TRINITY_DN83241_c0_g2	27.3101	3.37697	3.01563	1.83313e-37	3.20047e-35	Up	31.9048	3.37697	3.23997	2.41e-12	4.65e-10	Up	31.9048	27.3101	0.224339	0.000776938	0.00172391	noDEG
TRINITY_DN66456_c1_g3	45.982	2.39124	4.26524	2.40867e-64	1.57443e-61	Up	25.0426	2.39124	3.38855	1.5e-13	3.73e-11	Up	25.0426	45.982	-0.876685	6.10641e-16	1.45226e-14	noDEG
TRINITY_DN82939_c0_g1	11.8723	5.5569	1.09525	0.000145524	0.000362066	Up	12.6815	5.5569	1.19038	0.000317093	0.00494577	Up	12.6815	11.8723	0.0951347	0.852625	0.873618	noDEG
TRINITY_DN84966_c1_g1	64.5759	19.7528	1.70894	1.37353e-05	4.13806e-05	Up	41.5243	19.7528	1.0719	0.00543228	0.042913	Up	41.5243	64.5759	-0.63704	0.762252	0.7934	noDEG
TRINITY_DN82827_c1_g4	6.04728	1.25754	2.26568	0.000657017	0.00143706	Up	5.31647	1.25754	2.07986	0.00315446	0.0287823	Up	5.31647	6.04728	-0.185817	0.91081	0.92401	noDEG
TRINITY_DN63678_c1_g1	127.211	26.5781	2.25891	4.36115e-06	1.44153e-05	Up	67.9087	26.5781	1.35336	0.0048417	0.0394855	Up	67.9087	127.211	-0.905552	0.0155868	0.0260243	noDEG
TRINITY_DN78816_c0_g2	6.9988	2.18156	1.68175	0.000398632	0.000910966	Up	6.44875	2.18156	1.56366	0.000695824	0.00913085	Up	6.44875	6.9988	-0.118089	0.674016	0.712028	noDEG
TRINITY_DN91158_c3_g2	6.80364	1.45979	2.22054	0.00169227	0.00341135	Up	5.7741	1.45979	1.98383	0.00453056	0.0376184	Up	5.7741	6.80364	-0.236711	0.722539	0.756964	noDEG
TRINITY_DN91158_c3_g3	6.29803	2.47394	1.34809	4.09033e-05	0.000113175	Up	7.42357	2.47394	1.5853	1.76e-05	0.000480539	Up	7.42357	6.29803	0.237213	0.181078	0.220489	noDEG
TRINITY_DN46833_c0_g1	5.85735	0.766495	2.9339	0.000238093	0.000568016	Up	6.49103	0.766495	3.0821	0.000540045	0.00751426	Up	6.49103	5.85735	0.1482	0.774173	0.803703	noDEG
TRINITY_DN85584_c1_g2	5.10886	1.84548	1.46901	0.00112876	0.00235904	Up	8.75241	1.84548	2.24568	0.00117059	0.0136303	Up	8.75241	5.10886	0.776678	0.757143	0.788878	noDEG
TRINITY_DN89243_c3_g3	6.05607	2.20892	1.45504	7.46586e-07	2.84221e-06	Up	8.89018	2.20892	2.00887	7.33e-05	0.00153465	Up	8.89018	6.05607	0.553829	0.238505	0.280814	noDEG
TRINITY_DN77539_c0_g1	26.9416	10.6464	1.33946	0.0002246	0.00053893	Up	33.8944	10.6464	1.67068	2.89e-06	0.000104776	Up	33.8944	26.9416	0.331215	0.0194763	0.0316764	noDEG
TRINITY_DN80224_c0_g1	23.1788	4.84568	2.25804	2.89327e-15	5.79439e-14	Up	14.0335	4.84568	1.53411	0.000246449	0.00404955	Up	14.0335	23.1788	-0.723927	5.09313e-05	0.000141764	noDEG
TRINITY_DN83981_c0_g1	21.8601	9.71978	1.1693	0.000257042	0.000609156	Up	38.5931	9.71978	1.98935	3.73e-05	0.000893018	Up	38.5931	21.8601	0.820042	0.992858	0.993762	noDEG
TRINITY_DN72127_c0_g1	14.5683	2.87805	2.33966	7.44936e-08	3.42241e-07	Up	8.07848	2.87805	1.48899	0.000269981	0.00435015	Up	8.07848	14.5683	-0.850672	0.0529153	0.0759972	noDEG
TRINITY_DN81184_c1_g2	36.6537	11.6138	1.65812	2.77203e-08	1.38294e-07	Up	44.3286	11.6138	1.9324	0.000880878	0.0109465	Up	44.3286	36.6537	0.27428	0.000465531	0.00107682	noDEG
TRINITY_DN93645_c5_g3	21.3373	7.84128	1.44421	0.0040931	0.00759178	Up	22.9974	7.84128	1.55231	0.000391238	0.00583616	Up	22.9974	21.3373	0.108097	0.346127	0.393088	noDEG
TRINITY_DN82363_c2_g1	10.8728	3.27831	1.7297	6.27176e-09	3.55978e-08	Up	8.26752	3.27831	1.3345	0.00259949	0.0249711	Up	8.26752	10.8728	-0.395199	0.00193122	0.0039526	noDEG
TRINITY_DN80416_c1_g1	24.3592	6.09684	1.99833	0.000274159	0.00064615	Up	30.2416	6.09684	2.3104	0.000252641	0.00412819	Up	30.2416	24.3592	0.312069	0.94014	0.948386	noDEG
TRINITY_DN74628_c0_g5	16.9997	4.17006	2.02737	0.00227573	0.00446123	Up	23.2437	4.17006	2.4787	9.27e-06	0.000282238	Up	23.2437	16.9997	0.451335	0.0196346	0.0318815	noDEG
TRINITY_DN92654_c4_g1	21.4026	6.49792	1.71973	0.00198381	0.00393663	Up	28.5207	6.49792	2.13396	1.93e-05	0.000518254	Up	28.5207	21.4026	0.414224	0.0112137	0.0193934	noDEG
TRINITY_DN86654_c0_g1	9.38247	2.4376	1.94451	3.58621e-24	2.36722e-22	Up	11.1189	2.4376	2.18949	9.15e-08	5.59e-06	Up	11.1189	9.38247	0.244978	0.00066141	0.00148736	noDEG
TRINITY_DN83031_c1_g1	210.892	7.4833	4.81668	1.04872e-09	6.9591e-09	Up	34.6883	7.4833	2.2127	5.64e-07	2.64e-05	Up	34.6883	210.892	-2.60398	0.0378347	0.0567855	noDEG
TRINITY_DN73511_c0_g1	14.2404	3.65403	1.96243	3.05223e-08	1.51167e-07	Up	8.46708	3.65403	1.21238	0.00406789	0.0347638	Up	8.46708	14.2404	-0.750057	0.00868409	0.0153636	noDEG
TRINITY_DN84775_c1_g1	16.105	4.26806	1.91586	0.00234158	0.00458049	Up	17.8605	4.26806	2.06512	1.26e-06	5.17e-05	Up	17.8605	16.105	0.149265	0.516354	0.562713	noDEG
TRINITY_DN40636_c0_g1	13.238	3.37778	1.97053	0.00053552	0.00119292	Up	17.3475	3.37778	2.36059	1.48e-05	0.000415768	Up	17.3475	13.238	0.390052	0.161199	0.199113	noDEG
TRINITY_DN74975_c1_g3	16.0559	4.10968	1.966	0.00806269	0.0139517	Up	15.9665	4.10968	1.95795	0.00281512	0.0264898	Up	15.9665	16.0559	-0.0080506	0.935581	0.944502	noDEG
TRINITY_DN91691_c3_g1	33.9276	14.2673	1.24975	3.86831e-10	2.79696e-09	Up	42.7836	14.2673	1.58435	4.57e-05	0.00105029	Up	42.7836	33.9276	0.334596	0.0153871	0.0257514	noDEG
TRINITY_DN65526_c0_g2	16.9327	4.57231	1.88882	0.000280201	0.000659702	Up	14.023	4.57231	1.6168	0.00462037	0.0381753	Up	14.023	16.9327	-0.272013	0.0816262	0.110743	noDEG
TRINITY_DN87240_c1_g1	21.6156	9.26798	1.22174	0.0150917	0.0244554	Up	23.4688	9.26798	1.34042	4.51e-06	0.000153676	Up	23.4688	21.6156	0.118677	0.00207501	0.00421594	noDEG
TRINITY_DN65993_c0_g1	15.6584	5.36969	1.54403	5.28568e-09	3.04699e-08	Up	13.1874	5.36969	1.29625	0.00133288	0.0151008	Up	13.1874	15.6584	-0.247775	0.0847541	0.114094	noDEG
TRINITY_DN88728_c1_g1	21.3555	7.72497	1.46701	1.36033e-08	7.21478e-08	Up	25.6365	7.72497	1.7306	1.01e-06	4.31e-05	Up	25.6365	21.3555	0.26359	0.624094	0.665702	noDEG
TRINITY_DN77297_c1_g1	9.40912	2.11328	2.15457	7.77335e-05	0.000203729	Up	6.6359	2.11328	1.65081	0.000910752	0.0112293	Up	6.6359	9.40912	-0.503768	0.482275	0.529378	noDEG
TRINITY_DN67014_c3_g1	34.0493	8.13331	2.06571	2.76066e-06	9.45452e-06	Up	26.6118	8.13331	1.71015	2.66e-07	1.4e-05	Up	26.6118	34.0493	-0.355561	0.568956	0.613506	noDEG
TRINITY_DN81230_c0_g3	8.61542	3.01891	1.51289	0.0203888	0.0318953	Up	13.9861	3.01891	2.2119	0.00310667	0.0284862	Up	13.9861	8.61542	0.699006	0.468949	0.516416	noDEG
TRINITY_DN77334_c0_g3	5.3771	0.538525	3.31974	5.54012e-06	1.79605e-05	Up	5.33488	0.538525	3.30837	0.00024795	0.00406944	Up	5.33488	5.3771	-0.0113708	0.113155	0.146689	noDEG
TRINITY_DN76149_c1_g1	51.2158	19.3368	1.40524	3.56505e-06	1.19752e-05	Up	44.2178	19.3368	1.19328	0.000596575	0.00810427	Up	44.2178	51.2158	-0.211961	0.446972	0.494814	noDEG
TRINITY_DN77151_c0_g1	5.20042	2.2768	1.19162	1.82914e-08	9.45821e-08	Up	6.33935	2.2768	1.47733	0.00200932	0.0206397	Up	6.33935	5.20042	0.285709	0.0252471	0.0398391	noDEG
TRINITY_DN92659_c2_g1	86.6084	29.0051	1.5782	4.94876e-27	4.22597e-25	Up	82.8235	29.0051	1.51374	2.48e-05	0.000640855	Up	82.8235	86.6084	-0.0644666	7.43189e-09	4.26638e-08	noDEG
TRINITY_DN87461_c1_g1	22.7229	2.2913	3.30991	2.11387e-13	2.95853e-12	Up	12.2411	2.2913	2.41749	2.36e-08	1.73e-06	Up	12.2411	22.7229	-0.892417	0.172409	0.211091	noDEG
TRINITY_DN89633_c2_g2	12.828	3.20649	2.00022	5.71285e-22	3.03473e-20	Up	9.86508	3.20649	1.62134	0.00350393	0.0311558	Up	9.86508	12.828	-0.378888	2.77826e-19	1.13241e-17	noDEG
TRINITY_DN69777_c0_g1	41.1744	14.5682	1.49893	1.43786e-07	6.25488e-07	Up	49.6454	14.5682	1.76884	1.08e-06	4.53e-05	Up	49.6454	41.1744	0.269912	0.381938	0.429463	noDEG
TRINITY_DN80328_c0_g1	76.1786	18.5542	2.03764	8.27706e-12	8.37743e-11	Up	39.6927	18.5542	1.09713	0.0063145	0.0478004	Up	39.6927	76.1786	-0.940513	0.00345213	0.00668879	noDEG
TRINITY_DN89753_c2_g1	43.6322	12.5704	1.79536	5.32325e-08	2.51128e-07	Up	35.5382	12.5704	1.49934	0.00040224	0.00596083	Up	35.5382	43.6322	-0.29602	0.325416	0.371936	noDEG
TRINITY_DN63077_c1_g1	13.4178	1.5392	3.12389	3.78729e-11	3.34646e-10	Up	11.4801	1.5392	2.89888	6.27e-05	0.00135119	Up	11.4801	13.4178	-0.225012	9.76822e-05	0.000257953	noDEG
TRINITY_DN91105_c1_g6	7.28323	1.21178	2.58745	0.00325514	0.00617517	Up	5.91079	1.21178	2.28622	6.04e-05	0.00131006	Up	5.91079	7.28323	-0.301228	0.160023	0.197994	noDEG
TRINITY_DN89739_c2_g2	15.4187	4.51199	1.77285	4.93936e-05	0.000134485	Up	9.77996	4.51199	1.11607	0.000625945	0.008403	Up	9.77996	15.4187	-0.656782	0.867232	0.886548	noDEG
TRINITY_DN60306_c0_g1	10.9663	2.48887	2.13952	0.000294023	0.00068968	Up	9.15017	2.48887	1.87831	0.00215311	0.0217141	Up	9.15017	10.9663	-0.261211	0.954745	0.960878	noDEG
TRINITY_DN92654_c4_g4	20.6349	6.53175	1.65955	0.00104919	0.002205	Up	17.6513	6.53175	1.43423	0.00307491	0.0282689	Up	17.6513	20.6349	-0.225312	0.786893	0.814746	noDEG
TRINITY_DN85927_c1_g1	63.4211	21.4603	1.56329	3.98855e-09	2.35427e-08	Up	56.1516	21.4603	1.38766	0.000127359	0.00239073	Up	56.1516	63.4211	-0.175637	0.333256	0.380107	noDEG
TRINITY_DN87322_c1_g1	10.561	4.64743	1.18424	0.0018976	0.00377849	Up	12.8541	4.64743	1.46772	3.69e-05	0.000884652	Up	12.8541	10.561	0.283481	0.330231	0.376936	noDEG
TRINITY_DN52672_c0_g1	10.3262	3.60399	1.51865	0.0202516	0.0317074	Up	9.80512	3.60399	1.44394	0.00418769	0.0355075	Up	9.80512	10.3262	-0.0747084	0.71378	0.748989	noDEG
TRINITY_DN78068_c0_g2	11.7975	0.395523	4.89858	6.99478e-13	8.8354e-12	Up	10.2249	0.395523	4.69218	3.91e-07	1.94e-05	Up	10.2249	11.7975	-0.206406	0.000880964	0.00193242	noDEG
TRINITY_DN78068_c0_g1	7.48478	2.31579	1.69246	0.000219099	0.000526545	Up	7.80933	2.31579	1.7537	8.29e-05	0.00169217	Up	7.80933	7.48478	0.0612389	0.623379	0.665035	noDEG
TRINITY_DN85769_c1_g4	6.63413	0.882848	2.90967	0.00254123	0.00492557	Up	10.5916	0.882848	3.58461	5.14e-06	0.000171353	Up	10.5916	6.63413	0.67494	0.0440265	0.0650078	noDEG
TRINITY_DN61694_c1_g1	19.3408	4.35168	2.152	2.01415e-05	5.89983e-05	Up	10.8699	4.35168	1.32069	0.00147998	0.0163438	Up	10.8699	19.3408	-0.831311	0.432129	0.480276	noDEG
TRINITY_DN77040_c2_g1	8.38059	3.14435	1.41429	0.0100616	0.0170295	Up	7.89494	3.14435	1.32817	0.000438217	0.00637426	Up	7.89494	8.38059	-0.0861232	0.351972	0.399125	noDEG
TRINITY_DN88308_c1_g2	18.7431	6.22866	1.58937	4.1515e-05	0.000114672	Up	18.6726	6.22866	1.58393	0.000806028	0.0102419	Up	18.6726	18.7431	-0.0054419	0.314088	0.360296	noDEG
TRINITY_DN58586_c0_g2	102.28	6.12653	4.06132	1.58254e-40	3.33512e-38	Up	0.823269	6.12653	-2.89563	1.13e-05	0.000332984	Down	0.823269	102.28	-6.95695	1.14909e-21	6.39888e-20	Down
TRINITY_DN85355_c1_g1	242.336	100.587	1.26856	0.00189389	0.00377128	Up	31.7957	100.587	-1.66154	1.86e-09	1.88e-07	Down	31.7957	242.336	-2.9301	1.84927e-15	4.02634e-14	Down
TRINITY_DN70671_c1_g4	55.3973	27.0022	1.03674	0.0300103	0.04485	Up	3.05653	27.0022	-3.14311	1.83e-14	5.52e-12	Down	3.05653	55.3973	-4.17985	4.62861e-23	2.99309e-21	Down
TRINITY_DN88889_c0_g1	117.248	39.8392	1.5573	3.55308e-38	6.49976e-36	Up	9.9728	39.8392	-1.99812	1.01e-10	1.4e-08	Down	9.9728	117.248	-3.55542	1.62202e-69	2.04803e-66	Down
TRINITY_DN62868_c1_g1	15.1949	6.13831	1.30767	1.00928e-06	3.74667e-06	Up	2.30505	6.13831	-1.41304	0.00247567	0.0241045	Down	2.30505	15.1949	-2.72072	2.18208e-14	3.88015e-13	Down
TRINITY_DN93309_c4_g1	18.181	7.68147	1.24298	1.63905e-14	2.85821e-13	Up	2.03712	7.68147	-1.91485	4.87e-05	0.00110734	Down	2.03712	18.181	-3.15782	2.01533e-24	1.49425e-22	Down
TRINITY_DN56752_c0_g1	51.8788	25.2359	1.03967	2.07077e-06	7.25627e-06	Up	8.25275	25.2359	-1.61253	7.26e-07	3.27e-05	Down	8.25275	51.8788	-2.6522	8.1234e-24	5.68195e-22	Down
TRINITY_DN90222_c1_g1	4287.41	623.39	2.7819	8.40048e-05	0.000218739	Up	56.0027	623.39	-3.47657	2.92e-12	5.52e-10	Down	56.0027	4287.41	-6.25847	3.58962e-21	1.87807e-19	Down
TRINITY_DN89197_c1_g1	363.774	125.434	1.53611	1.26965e-10	1.01278e-09	Up	55.1134	125.434	-1.18646	6.24e-07	2.88e-05	Down	55.1134	363.774	-2.72257	1.04401e-28	1.1437e-26	Down
TRINITY_DN70434_c0_g1	61.3974	10.9221	2.49092	4.04155e-11	3.54973e-10	Up	5.1549	10.9221	-1.08324	0.000224877	0.00376217	Down	5.1549	61.3974	-3.57416	1.71487e-21	9.35397e-20	Down
TRINITY_DN78938_c0_g1	127.217	37.0439	1.77999	1.07984e-73	1.05875e-70	Up	10.902	37.0439	-1.76464	2.29e-08	1.69e-06	Down	10.902	127.217	-3.54463	1.10307e-130	9.89615e-127	Down
TRINITY_DN49302_c0_g1	56.9438	22.9348	1.312	0.00726031	0.0127209	Up	10.5521	22.9348	-1.12001	0.0031293	0.0286168	Down	10.5521	56.9438	-2.43201	4.69313e-07	1.90072e-06	Down
TRINITY_DN77390_c0_g1	103.53	7.89738	3.71252	3.65174e-11	3.23718e-10	Up	0.910176	7.89738	-3.11716	1.2e-12	2.44e-10	Down	0.910176	103.53	-6.82968	1.12976e-35	2.04432e-33	Down
TRINITY_DN92389_c2_g1	18.293	7.90817	1.20987	0.00995737	0.0168625	Up	2.8546	7.90817	-1.47005	0.000253157	0.00413556	Down	2.8546	18.293	-2.67993	1.13088e-10	9.40643e-10	Down
TRINITY_DN87310_c1_g2	15.9276	6.39027	1.31758	0.00165717	0.0033442	Up	2.12293	6.39027	-1.58982	0.00556031	0.043635	Down	2.12293	15.9276	-2.9074	2.09542e-11	2.02769e-10	Down
TRINITY_DN58760_c0_g4	195.48	58.4281	1.74229	1.88044e-06	6.64434e-06	Up	19.6826	58.4281	-1.56974	2.47e-06	9.18e-05	Down	19.6826	195.48	-3.31203	3.07541e-44	9.83536e-42	Down
TRINITY_DN92576_c1_g2	203.354	75.2395	1.43443	6.60059e-12	6.82021e-11	Up	32.2959	75.2395	-1.22014	2.85e-05	0.000717896	Down	32.2959	203.354	-2.65457	9.44879e-22	5.30529e-20	Down
TRINITY_DN49918_c1_g1	49.1721	10.1897	2.27073	1.3426e-21	6.85359e-20	Up	2.02049	10.1897	-2.33433	5.2e-09	4.61e-07	Down	2.02049	49.1721	-4.60506	4.52895e-53	2.50647e-50	Down
TRINITY_DN59130_c0_g1	36.6096	13.3934	1.4507	0.000302208	0.000707642	Up	3.50209	13.3934	-1.93524	1.29e-06	5.27e-05	Down	3.50209	36.6096	-3.38594	5.81398e-19	2.27301e-17	Down
TRINITY_DN62666_c2_g3	162.087	9.58821	4.07936	1.18097e-69	9.49492e-67	Up	4.30398	9.58821	-1.15559	0.00203017	0.0207948	Down	4.30398	162.087	-5.23495	4.81102e-60	3.86827e-57	Down
TRINITY_DN82735_c1_g1	204.901	56.2375	1.86532	7.31149e-08	3.36368e-07	Up	12.1361	56.2375	-2.21223	3.54e-12	6.55e-10	Down	12.1361	204.901	-4.07755	2.68116e-30	3.31416e-28	Down
TRINITY_DN73495_c1_g2	34.0583	14.3508	1.24688	0.0174622	0.0278588	Up	6.7183	14.3508	-1.09497	5.33e-05	0.00118889	Down	6.7183	34.0583	-2.34184	3.3751e-09	2.07835e-08	Down
TRINITY_DN57825_c0_g4	186.832	64.3303	1.53817	0.000857003	0.00183304	Up	8.27737	64.3303	-2.95825	4.76e-10	5.59e-08	Down	8.27737	186.832	-4.49643	2.19339e-15	4.72247e-14	Down
TRINITY_DN86753_c0_g1	442.51	117.891	1.90826	8.8469e-06	2.76038e-05	Up	5.59825	117.891	-4.39633	6.16e-12	1.11e-09	Down	5.59825	442.51	-6.30459	1.82601e-17	5.69336e-16	Down
TRINITY_DN90931_c2_g2	39.5404	6.20967	2.67074	2.04754e-11	1.91185e-10	Up	1.93275	6.20967	-1.68386	0.000901761	0.0111457	Down	1.93275	39.5404	-4.3546	7.80119e-29	8.6069e-27	Down
TRINITY_DN84581_c1_g3	76.4957	28.1897	1.44021	1.27616e-05	3.86695e-05	Up	8.43306	28.1897	-1.74104	2.66e-08	1.92e-06	Down	8.43306	76.4957	-3.18125	4.49548e-23	2.91253e-21	Down
TRINITY_DN87109_c1_g2	129.297	33.3064	1.95682	1.62482e-12	1.90192e-11	Up	13.7586	33.3064	-1.27547	1.5e-05	0.000420439	Down	13.7586	129.297	-3.23229	3.05448e-29	3.49201e-27	Down
TRINITY_DN51312_c0_g1	62.0296	16.3709	1.92182	4.70398e-05	0.000128526	Up	2.81034	16.3709	-2.54232	1.43e-08	1.12e-06	Down	2.81034	62.0296	-4.46414	5.23353e-17	1.49982e-15	Down
TRINITY_DN90498_c1_g2	147.732	59.7697	1.3055	6.91548e-14	1.06943e-12	Up	18.6965	59.7697	-1.67664	1.29e-08	1.02e-06	Down	18.6965	147.732	-2.98214	1.6285e-38	3.54069e-36	Down
TRINITY_DN87689_c1_g1	84.2702	18.7131	2.17097	8.39139e-22	4.37806e-20	Up	9.12155	18.7131	-1.0367	0.000120153	0.00228616	Down	9.12155	84.2702	-3.20767	6.98646e-44	2.16526e-41	Down
TRINITY_DN94385_c4_g3	71.6045	11.9965	2.57743	2.69817e-10	2.00982e-09	Up	1.76013	11.9965	-2.76886	3.26e-08	2.29e-06	Down	1.76013	71.6045	-5.3463	4.41409e-35	7.64646e-33	Down
TRINITY_DN69308_c0_g5	13.4539	5.74138	1.22856	0.0145056	0.023609	Up	2.257	5.74138	-1.34699	0.0016003	0.0173222	Down	2.257	13.4539	-2.57555	3.17244e-12	3.63931e-11	Down
TRINITY_DN93924_c0_g1	161.353	77.513	1.05771	0.000135083	0.000338492	Up	35.77	77.513	-1.11569	0.00148559	0.0163854	Down	35.77	161.353	-2.17339	2.08319e-08	1.09361e-07	Down
TRINITY_DN64083_c1_g3	22.434	7.86209	1.5127	0.00131769	0.00271866	Up	0.978111	7.86209	-3.00684	0.000203649	0.00348414	Down	0.978111	22.434	-4.51954	7.28181e-13	9.5216e-12	Down
TRINITY_DN65168_c1_g3	398.828	186.994	1.09277	0.00422709	0.00781102	Up	78.2455	186.994	-1.25691	1.33e-05	0.000379869	Down	78.2455	398.828	-2.34969	1.22896e-17	3.93844e-16	Down
TRINITY_DN68668_c2_g1	135.896	45.5982	1.57546	8.21732e-05	0.000214383	Up	1.98252	45.5982	-4.52357	1.26e-19	9.33e-17	Down	1.98252	135.896	-6.09903	1.17177e-39	2.78185e-37	Down
TRINITY_DN71143_c2_g1	368.44	96.3128	1.93563	1.43688e-06	5.18509e-06	Up	8.41679	96.3128	-3.51639	1.22e-08	9.69e-07	Down	8.41679	368.44	-5.45202	4.39192e-15	8.92825e-14	Down
TRINITY_DN91465_c3_g1	127.775	15.4234	3.05041	1.11303e-06	4.09766e-06	Up	3.46415	15.4234	-2.15455	2.83e-08	2.03e-06	Down	3.46415	127.775	-5.20496	4.74435e-23	3.06455e-21	Down
TRINITY_DN87778_c1_g2	73.8039	9.25043	2.9961	1.96296e-19	7.69103e-18	Up	4.10105	9.25043	-1.17353	0.00268376	0.0255685	Down	4.10105	73.8039	-4.16963	3.04008e-35	5.3313e-33	Down
TRINITY_DN92714_c0_g1	77.1306	36.0451	1.0975	0.0133014	0.0218204	Up	14.4819	36.0451	-1.31555	0.000948187	0.0115845	Down	14.4819	77.1306	-2.41305	6.11454e-07	2.42269e-06	Down
TRINITY_DN68639_c1_g4	248.564	81.1511	1.61493	0.00119158	0.00247617	Up	32.9538	81.1511	-1.30017	3.57e-05	0.000863108	Down	32.9538	248.564	-2.9151	2.05111e-09	1.31989e-08	Down
TRINITY_DN70455_c0_g2	30.7349	7.52436	2.03024	4.49946e-18	1.45224e-16	Up	0.629894	7.52436	-3.57839	6.07e-08	3.93e-06	Down	0.629894	30.7349	-5.60863	3.45083e-31	4.52824e-29	Down
TRINITY_DN93863_c1_g1	61.9485	6.30876	3.29564	2.20039e-14	3.74808e-13	Up	2.39877	6.30876	-1.39506	0.00336761	0.0302393	Down	2.39877	61.9485	-4.69071	6.9081e-21	3.49728e-19	Down
TRINITY_DN80958_c1_g1	76.4196	14.6202	2.38598	1.69492e-16	4.23001e-15	Up	6.95019	14.6202	-1.07283	0.00275506	0.0260629	Down	6.95019	76.4196	-3.45882	9.74127e-28	9.80205e-26	Down
TRINITY_DN71702_c0_g1	83.3582	23.428	1.83109	0.000800174	0.00172274	Up	6.12116	23.428	-1.93636	2.13e-10	2.73e-08	Down	6.12116	83.3582	-3.76745	3.35467e-21	1.75947e-19	Down
TRINITY_DN89897_c3_g2	616.793	155.037	1.99217	1.57835e-05	4.71126e-05	Up	38.9959	155.037	-1.99122	1.5e-10	2.01e-08	Down	38.9959	616.793	-3.98339	1.00577e-23	7.00041e-22	Down
TRINITY_DN88749_c3_g1	930.538	21.2973	5.44932	2.00951e-75	2.08468e-72	Up	3.13386	21.2973	-2.76466	9.29e-06	0.000282826	Down	3.13386	930.538	-8.21398	1.9002e-34	3.14163e-32	Down
TRINITY_DN73826_c0_g1	77.9121	23.9519	1.70171	0.000473322	0.00106599	Up	8.03959	23.9519	-1.57494	0.000667473	0.00882628	Down	8.03959	77.9121	-3.27665	5.47349e-08	2.64424e-07	Down
TRINITY_DN67675_c0_g1	3564.38	278.085	3.68005	1.66317e-33	2.28968e-31	Up	96.6665	278.085	-1.52444	5.91e-06	0.000192803	Down	96.6665	3564.38	-5.20449	1.31349e-66	1.43522e-63	Down
TRINITY_DN53532_c0_g1	125.355	11.5348	3.44195	6.4516e-30	6.87479e-28	Up	5.169	11.5348	-1.15804	0.00216069	0.021765	Down	5.169	125.355	-4.59999	4.56212e-43	1.34077e-40	Down
TRINITY_DN74724_c1_g1	119.288	38.1688	1.64399	0.0123474	0.0204497	Up	9.07629	38.1688	-2.07222	5.67e-11	8.38e-09	Down	9.07629	119.288	-3.7162	9.7836e-13	1.24513e-11	Down
TRINITY_DN90866_c2_g1	333.741	101.633	1.71536	1.06647e-08	5.78022e-08	Up	27.8153	101.633	-1.86942	9.38e-07	4.04e-05	Down	27.8153	333.741	-3.58478	3.9403e-19	1.57554e-17	Down
TRINITY_DN83243_c0_g2	21.162	8.76368	1.27187	1.6708e-05	4.96426e-05	Up	3.21314	8.76368	-1.44755	6.31e-06	0.000203102	Down	3.21314	21.162	-2.71942	1.16872e-22	7.23635e-21	Down
TRINITY_DN75361_c0_g1	206.29	77.8787	1.40538	0.000279213	0.000657474	Up	17.0445	77.8787	-2.19192	2.55e-06	9.45e-05	Down	17.0445	206.29	-3.5973	1.50624e-13	2.2617e-12	Down
TRINITY_DN54407_c0_g2	28.7526	7.87897	1.86761	4.01477e-06	1.33499e-05	Up	3.11366	7.87897	-1.3394	0.000323812	0.00502512	Down	3.11366	28.7526	-3.20701	2.61838e-19	1.07314e-17	Down
TRINITY_DN67356_c3_g1	29.2297	8.97556	1.70336	0.0277479	0.0418124	Up	2.70874	8.97556	-1.72838	8.91e-07	3.89e-05	Down	2.70874	29.2297	-3.43174	1.05049e-09	7.17175e-09	Down
TRINITY_DN90866_c3_g1	309.326	41.6119	2.89406	2.11727e-08	1.08118e-07	Up	8.31502	41.6119	-2.3232	1.59e-07	8.96e-06	Down	8.31502	309.326	-5.21727	1.60845e-23	1.09275e-21	Down
TRINITY_DN50101_c0_g1	66.3828	9.79484	2.76071	1.07423e-72	9.87055e-70	Up	2.21684	9.79484	-2.14352	7.31e-06	0.000230803	Down	2.21684	66.3828	-4.90424	3.64683e-76	5.86441e-73	Down
TRINITY_DN59908_c0_g2	18.0755	7.65811	1.23897	9.3454e-09	5.12367e-08	Up	2.93388	7.65811	-1.38418	0.00620397	0.0472243	Down	2.93388	18.0755	-2.62315	9.93702e-20	4.30016e-18	Down
TRINITY_DN92731_c4_g2	57.9222	18.7045	1.63073	2.607e-07	1.07966e-06	Up	2.41063	18.7045	-2.95591	1.35e-14	4.15e-12	Down	2.41063	57.9222	-4.58664	1.79346e-43	5.43965e-41	Down
TRINITY_DN89390_c1_g1	36.8937	14.4224	1.35507	1.67375e-19	6.59645e-18	Up	3.89491	14.4224	-1.88864	5e-06	0.00016775	Down	3.89491	36.8937	-3.24371	1.49832e-23	1.02323e-21	Down
TRINITY_DN54626_c3_g2	166.119	23.0845	2.84722	7.21674e-13	9.08437e-12	Up	5.44913	23.0845	-2.08283	3.34e-11	5.22e-09	Down	5.44913	166.119	-4.93005	2.4508e-49	1.0936e-46	Down
TRINITY_DN56982_c0_g1	170.775	44.8365	1.92935	1.32252e-06	4.80432e-06	Up	15.4419	44.8365	-1.53783	2.62e-05	0.000669296	Down	15.4419	170.775	-3.46718	1.29064e-15	2.88977e-14	Down
TRINITY_DN84076_c1_g3	82.393	14.4379	2.51266	9.59069e-43	2.27123e-40	Up	4.16179	14.4379	-1.79458	3.19e-06	0.000114209	Down	4.16179	82.393	-4.30724	3.57679e-63	3.26037e-60	Down
TRINITY_DN71512_c0_g3	34.5906	6.60356	2.38906	0.0122373	0.0202814	Up	2.46789	6.60356	-1.41997	0.00613604	0.04687	Down	2.46789	34.5906	-3.80903	2.85925e-13	4.06183e-12	Down
TRINITY_DN75853_c0_g5	24.6681	6.13043	2.00858	1.10021e-09	7.27401e-09	Up	1.2833	6.13043	-2.25613	8.7e-05	0.00175972	Down	1.2833	24.6681	-4.26471	1.01939e-20	5.05709e-19	Down
TRINITY_DN86058_c1_g1	22.7053	8.2061	1.46826	5.44892e-14	8.60598e-13	Up	2.91691	8.2061	-1.49225	5.25e-05	0.00117376	Down	2.91691	22.7053	-2.96052	1.9523e-37	3.94292e-35	Down
TRINITY_DN89875_c2_g2	234.405	31.0704	2.91539	2.00488e-20	8.90306e-19	Up	7.53013	31.0704	-2.0448	1.91e-12	3.73e-10	Down	7.53013	234.405	-4.96019	1.12886e-45	3.9839e-43	Down
TRINITY_DN78039_c0_g1	1596.86	269.442	2.56719	8.12489e-12	8.24009e-11	Up	94.9811	269.442	-1.50426	0.000660762	0.00875864	Down	94.9811	1596.86	-4.07146	1.18032e-23	8.16535e-22	Down
TRINITY_DN89067_c3_g3	25.7551	6.28461	2.03497	1.48215e-10	1.16655e-09	Up	2.46201	6.28461	-1.35199	0.00392684	0.0338759	Down	2.46201	25.7551	-3.38695	8.06514e-18	2.66426e-16	Down
TRINITY_DN63593_c0_g6	42.2871	10.0581	2.07186	3.85245e-11	3.39898e-10	Up	2.80085	10.0581	-1.84443	0.000935025	0.0114581	Down	2.80085	42.2871	-3.91628	8.29091e-12	8.72319e-11	Down
TRINITY_DN94383_c1_g2	65.5612	31.6275	1.05166	0.0158609	0.0255798	Up	10.7156	31.6275	-1.56147	3.32e-07	1.7e-05	Down	10.7156	65.5612	-2.61314	3.85567e-14	6.52399e-13	Down
TRINITY_DN59780_c0_g1	59.4526	15.5245	1.93719	1.10455e-06	4.06997e-06	Up	5.05204	15.5245	-1.61961	0.00254189	0.0245673	Down	5.05204	59.4526	-3.5568	7.97369e-10	5.57609e-09	Down
TRINITY_DN90518_c1_g1	81.4616	37.8652	1.10525	1.34102e-07	5.86294e-07	Up	0.862149	37.8652	-5.45679	0.00234596	0.0231354	Down	0.862149	81.4616	-6.56204	2.9631e-06	1.03511e-05	Down
TRINITY_DN62467_c0_g1	121.058	36.1965	1.74178	1.69108e-06	6.01971e-06	Up	4.9326	36.1965	-2.87543	3.69e-11	5.71e-09	Down	4.9326	121.058	-4.61721	1.99403e-31	2.65544e-29	Down
TRINITY_DN65648_c1_g1	20.7937	5.5364	1.90913	9.34847e-05	0.000241379	Up	0.954634	5.5364	-2.53593	0.000128671	0.00240793	Down	0.954634	20.7937	-4.44505	1.63015e-15	3.58357e-14	Down
TRINITY_DN60316_c2_g8	54.5476	11.7775	2.21149	2.40241e-07	1.00172e-06	Up	2.39817	11.7775	-2.29602	0.00075057	0.00969132	Down	2.39817	54.5476	-4.50751	2.5649e-13	3.67492e-12	Down
TRINITY_DN79339_c1_g1	83.8994	38.2246	1.13416	0.000646895	0.0014165	Up	13.9377	38.2246	-1.45551	4.41e-05	0.0010197	Down	13.9377	83.8994	-2.58967	5.77749e-13	7.71415e-12	Down
TRINITY_DN89030_c0_g3	464.238	204.765	1.1809	2.88312e-05	8.20154e-05	Up	31.9496	204.765	-2.6801	4.41e-19	2.93e-16	Down	31.9496	464.238	-3.86099	3.17245e-39	7.28795e-37	Down
TRINITY_DN80630_c0_g1	28.5075	5.14236	2.47084	6.98382e-09	3.9268e-08	Up	1.93467	5.14236	-1.41034	0.00129947	0.0148046	Down	1.93467	28.5075	-3.88118	6.97052e-22	3.97915e-20	Down
TRINITY_DN70947_c0_g2	116.98	8.91477	3.71392	9.23937e-59	4.70149e-56	Up	3.72423	8.91477	-1.25925	0.000216096	0.00364814	Down	3.72423	116.98	-4.97317	1.80812e-62	1.57249e-59	Down
TRINITY_DN93558_c6_g4	439.824	206.902	1.08798	0.000358486	0.000827704	Up	21.5263	206.902	-3.26478	4.5e-14	1.25e-11	Down	21.5263	439.824	-4.35276	9.87626e-21	4.90667e-19	Down
TRINITY_DN77575_c0_g1	43.4364	15.6599	1.47183	3.23258e-08	1.59396e-07	Up	7.82791	15.6599	-1.00038	0.0021628	0.0217753	Down	7.82791	43.4364	-2.47221	2.74058e-16	6.91972e-15	Down
TRINITY_DN75958_c1_g3	78.4253	33.8901	1.21046	0.00757811	0.0132294	Up	5.78093	33.8901	-2.55149	3.44e-13	7.92e-11	Down	5.78093	78.4253	-3.76195	1.81541e-21	9.86134e-20	Down
TRINITY_DN74065_c1_g2	246.019	49.6075	2.31014	0.0266362	0.0403756	Up	14.9265	49.6075	-1.73268	9.17e-10	9.95e-08	Down	14.9265	246.019	-4.04282	1.05846e-16	2.88398e-15	Down
TRINITY_DN66862_c1_g3	320.072	7.7648	5.36531	1.74244e-40	3.64819e-38	Up	1.0227	7.7648	-2.92457	2.51e-05	0.000646247	Down	1.0227	320.072	-8.28987	6.53953e-45	2.20298e-42	Down
TRINITY_DN81626_c1_g1	22.8431	6.4656	1.8209	1.92338e-05	5.65011e-05	Up	1.82562	6.4656	-1.8244	1.16e-05	0.000339015	Down	1.82562	22.8431	-3.6453	7.96522e-14	1.26453e-12	Down
TRINITY_DN63862_c2_g3	50.0551	14.3664	1.80082	0.00821918	0.014202	Up	6.93941	14.3664	-1.04981	0.00408677	0.0348625	Down	6.93941	50.0551	-2.85063	1.27262e-06	4.75519e-06	Down
TRINITY_DN60308_c0_g1	266.666	113.044	1.23815	6.0199e-13	7.69894e-12	Up	6.2091	113.044	-4.18636	7.28e-23	9.58e-20	Down	6.2091	266.666	-5.42451	4.29632e-45	1.47649e-42	Down
TRINITY_DN93070_c3_g1	25.9682	7.00701	1.88988	3.44743e-06	1.16075e-05	Up	0.716573	7.00701	-3.28961	3.17e-05	0.000781895	Down	0.716573	25.9682	-5.17949	7.46083e-15	1.44995e-13	Down
TRINITY_DN80789_c1_g1	33.9194	5.89101	2.52552	1.278e-17	3.84902e-16	Up	0.740175	5.89101	-2.99258	1.4e-10	1.88e-08	Down	0.740175	33.9194	-5.5181	1.5778e-41	4.21548e-39	Down
TRINITY_DN59495_c0_g3	91.9859	18.0089	2.35271	1.95959e-13	2.76231e-12	Up	4.29397	18.0089	-2.06832	3.09e-09	2.94e-07	Down	4.29397	91.9859	-4.42103	9.56146e-42	2.58701e-39	Down
TRINITY_DN77699_c0_g1	38.5143	18.3927	1.06626	1.34717e-06	4.88503e-06	Up	5.1078	18.3927	-1.84836	2.69e-06	9.9e-05	Down	5.1078	38.5143	-2.91462	7.63651e-20	3.35402e-18	Down
TRINITY_DN89163_c0_g1	4984.56	14.4648	8.42877	1.09259e-11	1.07789e-10	Up	0.783895	14.4648	-4.20575	0.00651004	0.0488675	Down	0.783895	4984.56	-12.6345	1.89582e-128	1.61578e-124	Down
TRINITY_DN83713_c1_g1	67.2059	17.1307	1.972	0.000224023	0.000537633	Up	8.00986	17.1307	-1.09674	0.00515858	0.0413302	Down	8.00986	67.2059	-3.06874	4.73642e-09	2.82826e-08	Down
TRINITY_DN59230_c0_g1	1074.8	439.865	1.28893	0.00681854	0.012033	Up	167.122	439.865	-1.39616	4.57e-07	2.22e-05	Down	167.122	1074.8	-2.68509	3.08007e-12	3.5423e-11	Down
TRINITY_DN74185_c5_g1	85.0599	6.1192	3.79706	1.72844e-41	3.82297e-39	Up	0.10199	6.1192	-5.90684	1.73e-07	9.65e-06	Down	0.10199	85.0599	-9.70391	1.23364e-19	5.26759e-18	Down
TRINITY_DN87147_c1_g1	59.1014	24.9739	1.24277	1.34646e-10	1.06823e-09	Up	10.2717	24.9739	-1.28175	0.00055149	0.00763068	Down	10.2717	59.1014	-2.52452	5.77158e-13	7.71008e-12	Down
TRINITY_DN58039_c0_g1	11.8498	5.89296	1.0078	0.0267037	0.0404741	Up	2.92757	5.89296	-1.00929	0.00571282	0.0445078	Down	2.92757	11.8498	-2.01709	1.90886e-08	1.00952e-07	Down
TRINITY_DN64053_c0_g3	2191.37	460.971	2.24908	2.32262e-09	1.4387e-08	Up	128.165	460.971	-1.84668	3.49e-08	2.43e-06	Down	128.165	2191.37	-4.09576	1.39407e-26	1.26803e-24	Down
TRINITY_DN61705_c1_g1	19.0164	5.56157	1.77368	1.54462e-10	1.21004e-09	Up	2.45254	5.56157	-1.18121	0.00288314	0.0269595	Down	2.45254	19.0164	-2.9549	1.5532e-18	5.7124e-17	Down
TRINITY_DN76296_c1_g2	86.0069	11.9144	2.85175	7.69487e-27	6.47134e-25	Up	2.73604	11.9144	-2.12255	6.94e-05	0.00146617	Down	2.73604	86.0069	-4.97429	4.40586e-37	8.6822e-35	Down
TRINITY_DN58682_c1_g1	31.5648	13.3184	1.2449	3.13123e-05	8.84817e-05	Up	5.77111	13.3184	-1.2065	0.00148782	0.0164028	Down	5.77111	31.5648	-2.4514	1.99961e-11	1.94271e-10	Down
TRINITY_DN63512_c0_g2	111.412	47.2833	1.23651	0.000548376	0.00121898	Up	20.6981	47.2833	-1.19183	0.00363999	0.0320339	Down	20.6981	111.412	-2.42834	3.97503e-08	1.97278e-07	Down
TRINITY_DN89414_c2_g1	45.3355	10.2276	2.14818	8.42427e-15	1.55327e-13	Up	4.30841	10.2276	-1.24724	9.82e-05	0.00193739	Down	4.30841	45.3355	-3.39541	2.90153e-39	6.6836e-37	Down
TRINITY_DN79602_c1_g1	166.889	64.657	1.36801	0.00559996	0.010061	Up	10.795	64.657	-2.58244	8.45e-13	1.8e-10	Down	10.795	166.889	-3.95045	4.13046e-23	2.69325e-21	Down
TRINITY_DN46199_c0_g1	27.9806	9.28724	1.5911	0.000165026	0.000406624	Up	3.76261	9.28724	-1.30352	0.00307457	0.0282678	Down	3.76261	27.9806	-2.89462	3.6201e-14	6.1541e-13	Down
TRINITY_DN77802_c3_g1	131.135	22.5711	2.5385	0.000181694	0.000443629	Up	9.49433	22.5711	-1.24934	3.94e-05	0.000934824	Down	9.49433	131.135	-3.78784	1.28585e-15	2.87996e-14	Down
TRINITY_DN87582_c0_g1	21.4665	9.64346	1.15447	0.000244664	0.000582337	Up	4.24213	9.64346	-1.18476	0.00619913	0.0472005	Down	4.24213	21.4665	-2.33923	4.26683e-07	1.74231e-06	Down
TRINITY_DN93084_c3_g1	18.716	8.38655	1.15812	1.25366e-16	3.19572e-15	Up	3.52006	8.38655	-1.25248	4.95e-05	0.00112181	Down	3.52006	18.716	-2.4106	5.37869e-36	9.9982e-34	Down
TRINITY_DN80100_c1_g1	70.6653	15.7588	2.16484	0.000253934	0.000602225	Up	3.98361	15.7588	-1.98401	0.000114473	0.00219428	Down	3.98361	70.6653	-4.14885	7.58619e-10	5.32542e-09	Down
TRINITY_DN87523_c1_g2	120.06	43.0846	1.47852	1.00847e-11	1.00161e-10	Up	8.89719	43.0846	-2.27575	1.05e-17	5.8e-15	Down	8.89719	120.06	-3.75427	3.17582e-59	2.38476e-56	Down
TRINITY_DN63139_c2_g1	12.0748	5.39769	1.16158	2.25708e-05	6.55459e-05	Up	1.75527	5.39769	-1.62065	0.00424964	0.0359143	Down	1.75527	12.0748	-2.78223	1.09028e-15	2.47332e-14	Down
TRINITY_DN83104_c1_g1	81.9798	32.3315	1.34233	6.09416e-05	0.000162871	Up	8.89493	32.3315	-1.86188	4.25e-08	2.89e-06	Down	8.89493	81.9798	-3.20421	1.32949e-18	4.94373e-17	Down
TRINITY_DN85125_c3_g1	264.093	54.9469	2.26494	4.77719e-07	1.88483e-06	Up	20.5446	54.9469	-1.41928	1.47e-09	1.52e-07	Down	20.5446	264.093	-3.68422	3.16774e-32	4.44414e-30	Down
TRINITY_DN91041_c3_g1	17.2829	7.00995	1.30187	1.30419e-12	1.55492e-11	Up	2.78029	7.00995	-1.33417	0.000108607	0.0021026	Down	2.78029	17.2829	-2.63604	2.08338e-40	5.20715e-38	Down
TRINITY_DN90264_c0_g2	36.4691	12.6721	1.52502	5.03988e-13	6.54659e-12	Up	5.76498	12.6721	-1.13627	0.000275785	0.00442336	Down	5.76498	36.4691	-2.66129	2.25316e-32	3.18993e-30	Down
TRINITY_DN68037_c0_g1	55.0641	12.2987	2.16261	9.84834e-07	3.66157e-06	Up	4.61428	12.2987	-1.41433	2.11e-06	8.04e-05	Down	4.61428	55.0641	-3.57693	6.2054e-19	2.41386e-17	Down
TRINITY_DN91549_c1_g1	56.9934	16.7615	1.76565	4.17023e-09	2.45242e-08	Up	8.08769	16.7615	-1.05135	0.000428389	0.00627033	Down	8.08769	56.9934	-2.817	2.29486e-18	8.24568e-17	Down
TRINITY_DN55350_c0_g1	58.0278	10.4296	2.47606	2.92397e-08	1.45185e-07	Up	2.52766	10.4296	-2.04481	2.48e-05	0.000640355	Down	2.52766	58.0278	-4.52087	2.61198e-20	1.22687e-18	Down
TRINITY_DN91498_c5_g1	30.5801	6.91159	2.1455	6.2803e-13	8.0027e-12	Up	1.21664	6.91159	-2.50612	1.14e-09	1.2e-07	Down	1.21664	30.5801	-4.65162	1.37138e-56	9.42586e-54	Down
TRINITY_DN91722_c2_g1	17.7332	7.59565	1.22321	0.0113705	0.0189951	Up	3.49406	7.59565	-1.12027	6.1e-05	0.0013215	Down	3.49406	17.7332	-2.34348	0.0182753	0.0299241	Down
TRINITY_DN62014_c0_g7	47.8425	7.59794	2.65461	9.77294e-06	3.0259e-05	Up	2.30999	7.59794	-1.71772	7.43e-06	0.000233764	Down	2.30999	47.8425	-4.37234	1.18602e-17	3.81084e-16	Down
TRINITY_DN81350_c0_g1	715.145	323.948	1.14247	4.031e-13	5.33742e-12	Up	119.207	323.948	-1.4423	5.69e-08	3.73e-06	Down	119.207	715.145	-2.58477	3.96472e-42	1.10608e-39	Down
TRINITY_DN62533_c2_g2	33.1758	8.61544	1.94514	4.09588e-12	4.4199e-11	Up	2.37378	8.61544	-1.85974	4e-06	0.00013873	Down	2.37378	33.1758	-3.80488	4.12137e-29	4.65242e-27	Down
TRINITY_DN85447_c0_g2	38.195	17.1819	1.15249	0.000563779	0.00125041	Up	7.20364	17.1819	-1.25409	0.000235516	0.00390446	Down	7.20364	38.195	-2.40659	7.83771e-15	1.51766e-13	Down
TRINITY_DN85447_c0_g1	106.427	44.1965	1.26786	5.61324e-15	1.06703e-13	Up	20.1022	44.1965	-1.13658	8.88e-06	0.0002718	Down	20.1022	106.427	-2.40444	1.10839e-59	8.58786e-57	Down
TRINITY_DN88827_c3_g3	43.7884	10.8339	2.015	2.92684e-21	1.44144e-19	Up	2.2852	10.8339	-2.24516	1.19e-07	7.01e-06	Down	2.2852	43.7884	-4.26016	3.77449e-39	8.63608e-37	Down
TRINITY_DN56943_c0_g1	74.0112	17.973	2.04192	5.32856e-12	5.60637e-11	Up	5.69745	17.973	-1.65744	2.88e-09	2.78e-07	Down	5.69745	74.0112	-3.69936	2.7587e-42	7.83733e-40	Down
TRINITY_DN68714_c0_g1	36.7577	13.3951	1.45634	3.37062e-06	1.13694e-05	Up	3.33267	13.3951	-2.00696	4.69e-05	0.00107223	Down	3.33267	36.7577	-3.4633	5.9777e-15	1.1833e-13	Down
TRINITY_DN74694_c3_g3	112.525	33.4139	1.75172	0.0141501	0.0231225	Up	11.1538	33.4139	-1.58292	8.07e-09	6.76e-07	Down	11.1538	112.525	-3.33464	2.99864e-25	2.41445e-23	Down
TRINITY_DN75631_c1_g1	17.9894	8.22458	1.12913	4.0969e-05	0.000113318	Up	0.973743	8.22458	-3.07833	5.7e-06	0.000187152	Down	0.973743	17.9894	-4.20746	1.30685e-15	2.92301e-14	Down
TRINITY_DN74360_c1_g3	259.061	87.5597	1.56495	2.51602e-06	8.67804e-06	Up	33.6328	87.5597	-1.3804	3.32e-06	0.000118488	Down	33.6328	259.061	-2.94535	2.66971e-16	6.75481e-15	Down
TRINITY_DN92593_c2_g1	33.2613	5.63403	2.5616	3.44292e-14	5.66069e-13	Up	2.02213	5.63403	-1.47829	0.00187096	0.0195237	Down	2.02213	33.2613	-4.0399	2.86855e-24	2.09676e-22	Down
TRINITY_DN56384_c0_g1	31.3928	12.6723	1.30875	5.86271e-05	0.000157255	Up	2.71815	12.6723	-2.22099	7.68e-06	0.000239895	Down	2.71815	31.3928	-3.52974	4.24047e-43	1.24839e-40	Down
TRINITY_DN86324_c0_g1	15.5391	6.40035	1.27968	0.000196577	0.000476645	Up	2.76961	6.40035	-1.20847	0.00390362	0.0337286	Down	2.76961	15.5391	-2.48815	1.23145e-09	8.29356e-09	Down
TRINITY_DN63139_c1_g1	11.5507	5.09276	1.18146	0.00046075	0.00104002	Up	1.23539	5.09276	-2.04348	3.57e-05	0.000863108	Down	1.23539	11.5507	-3.22495	3.72161e-23	2.43616e-21	Down
TRINITY_DN59581_c0_g1	14.5764	5.87721	1.31043	3.37592e-11	3.01747e-10	Up	2.33286	5.87721	-1.33303	0.000434567	0.00633212	Down	2.33286	14.5764	-2.64347	3.02488e-23	1.99849e-21	Down
TRINITY_DN87109_c2_g1	343.724	80.7257	2.09015	0.00761494	0.0132908	Up	37.9341	80.7257	-1.08953	5.46e-06	0.000180272	Down	37.9341	343.724	-3.17968	3.22536e-12	3.69423e-11	Down
TRINITY_DN70728_c0_g1	27.7964	12.3706	1.16798	7.24035e-10	4.95672e-09	Up	6.14235	12.3706	-1.01006	0.00606562	0.0464963	Down	6.14235	27.7964	-2.17804	8.24016e-44	2.54917e-41	Down
TRINITY_DN87375_c1_g1	48.7365	10.3218	2.23931	2.17973e-11	2.02435e-10	Up	1.82471	10.3218	-2.49995	1.98e-08	1.49e-06	Down	1.82471	48.7365	-4.73926	1.31455e-27	1.31114e-25	Down
TRINITY_DN80606_c1_g1	1607.61	10.9543	7.19728	3.2531e-57	1.57085e-54	Up	3.22993	10.9543	-1.76192	0.00119373	0.0138512	Down	3.22993	1607.61	-8.9592	3.99944e-194	6.81732e-189	Down
TRINITY_DN86787_c1_g1	223.488	43.7784	2.3519	1.54299e-09	9.91291e-09	Up	4.88482	43.7784	-3.16384	6.66e-23	8.85e-20	Down	4.88482	223.488	-5.51575	2.82965e-47	1.10374e-44	Down
TRINITY_DN73016_c2_g1	2208.79	403.246	2.45352	2.66732e-15	5.37065e-14	Up	144.848	403.246	-1.47712	2.34e-06	8.78e-05	Down	144.848	2208.79	-3.93065	1.8157e-39	4.25721e-37	Down
TRINITY_DN94247_c5_g1	43.4567	20.7824	1.06422	4.19904e-13	5.54086e-12	Up	10.0756	20.7824	-1.04449	1.07e-05	0.000316223	Down	10.0756	43.4567	-2.10871	0.71172	0.747063	noDEG
TRINITY_DN57339_c1_g1	99.174	0.0317492	11.609	1.2005e-20	5.48714e-19	Up	0.0338033	0.0317492	0.0904453	0.961023	1	noDEG	0.0338033	99.174	-11.5186	2.44731e-21	1.30772e-19	Down
TRINITY_DN64618_c0_g1	6.59928	2.13331	1.62921	0.0049361	0.00900046	Up	0.351618	2.13331	-2.60102	0.00492821	0.0399843	noDEG	0.351618	6.59928	-4.23023	1.42e-08	7.6956e-08	Down
TRINITY_DN65289_c1_g1	9.9222	0.33165	4.90293	2.90034e-08	1.44088e-07	Up	0.48523	0.33165	0.549009	0.309701	0.578664	noDEG	0.48523	9.9222	-4.35392	1.40638e-07	6.28562e-07	Down
TRINITY_DN49411_c0_g1	5.33653	0.0001	15.7036	5.19652e-08	2.45668e-07	Up	0.0001	0.0001	0	1	1	noDEG	0.0001	5.33653	-15.7036	1.48427e-08	8.01356e-08	Down
TRINITY_DN63564_c2_g3	5.32864	0.0001	15.7015	2.77173e-09	1.69013e-08	Up	0.0001	0.0001	0	1	1	noDEG	0.0001	5.32864	-15.7015	7.46141e-10	5.24604e-09	Down
TRINITY_DN88943_c0_g2	7.82712	0.0001	16.2562	9.40796e-08	4.23831e-07	Up	0.0001	0.0001	0	1	1	noDEG	0.0001	7.82712	-16.2562	2.64218e-08	1.35824e-07	Down
TRINITY_DN74385_c0_g1	12.9647	0.0170996	9.56641	2.02929e-14	3.47985e-13	Up	0.0647539	0.0170996	1.921	0.514918	1	noDEG	0.0647539	12.9647	-7.64541	1.22416e-22	7.54398e-21	Down
TRINITY_DN85807_c1_g3	16.186	0.0001	17.3044	2.1378e-14	3.64959e-13	Up	0.0001	0.0001	0	1	1	noDEG	0.0001	16.186	-17.3044	4.93302e-15	9.94169e-14	Down
TRINITY_DN92192_c0_g1	17.2345	6.44774	1.41843	2.38435e-06	8.25969e-06	Up	7.38826	6.44774	0.19644	0.767053	0.899807	noDEG	7.38826	17.2345	-1.22199	4.95568e-09	2.9468e-08	Down
TRINITY_DN70506_c0_g3	5.9972	0.0001	15.872	1.76668e-08	9.16236e-08	Up	0.084379	0.0001	9.72074	0.676551	1	noDEG	0.084379	5.9972	-6.15126	3.88854e-07	1.60007e-06	Down
TRINITY_DN70506_c0_g1	112.595	0.0247469	12.1516	1.32468e-20	6.03074e-19	Up	0.0216152	0.0247469	-0.1952	0.960567	1	noDEG	0.0216152	112.595	-12.3468	2.25706e-21	1.21175e-19	Down
TRINITY_DN82440_c1_g1	13.0461	0.0001	16.9933	2.1711e-10	1.65094e-09	Up	1.10834	0.0001	13.4361	0.0151155	0.0875295	noDEG	1.10834	13.0461	-3.55716	2.83106e-09	1.7704e-08	Down
TRINITY_DN72301_c0_g2	6.07898	0.0001	15.8915	1.07661e-10	8.70412e-10	Up	0.0001	0.0001	0	1	1	noDEG	0.0001	6.07898	-15.8915	2.7214e-11	2.57155e-10	Down
TRINITY_DN69473_c0_g4	32.0994	0.0001	18.2922	1.53014e-15	3.23401e-14	Up	0.0001	0.0001	0	1	1	noDEG	0.0001	32.0994	-18.2922	3.47294e-16	8.61949e-15	Down
TRINITY_DN74325_c1_g2	12.9596	0.0001	16.9837	7.09715e-15	1.32683e-13	Up	0.0001	0.0001	0	1	1	noDEG	0.0001	12.9596	-16.9837	1.61358e-15	3.54945e-14	Down
TRINITY_DN75755_c1_g3	5.45614	0.0001	15.7356	1.38616e-10	1.09729e-09	Up	0.0001	0.0001	0	1	1	noDEG	0.0001	5.45614	-15.7356	2.68642e-11	2.54145e-10	Down
TRINITY_DN89442_c1_g2	30.4713	8.07501	1.91591	1.95096e-05	5.72423e-05	Up	4.99918	8.07501	-0.691772	0.171346	0.416319	noDEG	4.99918	30.4713	-2.60769	9.18534e-09	5.17213e-08	Down
TRINITY_DN91858_c1_g1	7.07737	0.0001	16.1109	2.0426e-08	1.04601e-07	Up	0.0001	0.0001	0	1	1	noDEG	0.0001	7.07737	-16.1109	5.74738e-09	3.37251e-08	Down
TRINITY_DN76200_c0_g6	54.0259	0.531181	6.66831	7.68462e-21	3.60044e-19	Up	3.44452	0.531181	2.69703	0.000974993	0.0118273	noDEG	3.44452	54.0259	-3.97128	2.69094e-24	1.97796e-22	Down
TRINITY_DN47659_c0_g2	8.3629	0.0001	16.3517	1.54371e-12	1.81492e-11	Up	0.0001	0.0001	0	1	1	noDEG	0.0001	8.3629	-16.3517	3.59651e-13	5.00654e-12	Down
TRINITY_DN57838_c0_g2	13.3745	0.0001	17.0291	6.58728e-11	5.53986e-10	Up	0.0001	0.0001	0	1	1	noDEG	0.0001	13.3745	-17.0291	1.4748e-11	1.47504e-10	Down
TRINITY_DN68375_c2_g1	45.5346	1.46817	4.95487	6.18935e-44	1.57225e-41	Up	0.0202074	1.46817	-6.18299	4.04e-06	0.000140212	noDEG	0.0202074	45.5346	-11.1379	6.13388e-19	2.38876e-17	Down
TRINITY_DN39014_c0_g2	10.1181	0.0001	16.6266	7.48383e-18	2.33576e-16	Up	0.0001	0.0001	0	1	1	noDEG	0.0001	10.1181	-16.6266	1.59809e-18	5.86577e-17	Down
TRINITY_DN53300_c0_g1	23.0331	0.0659146	8.4489	6.29898e-14	9.81553e-13	Up	0.0646749	0.0659146	-0.0273921	0.936404	1	noDEG	0.0646749	23.0331	-8.47629	1.28278e-14	2.38294e-13	Down
TRINITY_DN61117_c1_g2	7.17831	0.940692	2.93185	5.67494e-11	4.83556e-10	Up	0.159491	0.940692	-2.56025	0.099472	0.302501	noDEG	0.159491	7.17831	-5.4921	5.60575e-10	4.04085e-09	Down
TRINITY_DN37769_c0_g2	9.94218	2.24853	2.14458	3.28858e-07	1.33619e-06	Up	4.45786	2.24853	0.98737	0.0446129	0.181886	noDEG	4.45786	9.94218	-1.15721	0.000342129	0.000814502	Down
TRINITY_DN30353_c0_g1	9.44628	1.86456	2.34091	6.07468e-06	1.95586e-05	Up	2.15868	1.86456	0.211314	0.281641	0.549637	noDEG	2.15868	9.44628	-2.1296	0.000159897	0.000405039	Down
TRINITY_DN61499_c0_g2	6.12344	0.0001	15.9021	4.22746e-07	1.68351e-06	Up	0.0001	0.0001	0	1	1	noDEG	0.0001	6.12344	-15.9021	1.12696e-07	5.13027e-07	Down
TRINITY_DN67806_c0_g2	9.45217	0.0183686	9.00726	1.20662e-08	6.46958e-08	Up	0.106209	0.0183686	2.53159	0.464808	1	noDEG	0.106209	9.45217	-6.47567	3.05706e-11	2.85972e-10	Down
TRINITY_DN88233_c0_g1	31.9276	2.40956	3.72796	0.00023298	0.000556968	Up	1.60482	2.40956	-0.586359	0.61989	0.819677	noDEG	1.60482	31.9276	-4.31432	6.9159e-10	4.89561e-09	Down
TRINITY_DN51786_c0_g1	18.8657	0.0001	17.5254	5.18042e-11	4.45303e-10	Up	0.0001	0.0001	0	1	1	noDEG	0.0001	18.8657	-17.5254	1.32894e-11	1.34096e-10	Down
TRINITY_DN80042_c0_g2	8.04269	0.0001	16.2954	4.53124e-09	2.64652e-08	Up	0.0001	0.0001	0	1	1	noDEG	0.0001	8.04269	-16.2954	1.2039e-09	8.1237e-09	Down
TRINITY_DN94249_c3_g3	18.5756	4.1301	2.16916	1.24306e-05	3.77656e-05	Up	4.04353	4.1301	-0.0305614	0.829318	0.930684	noDEG	4.04353	18.5756	-2.19972	2.86762e-06	1.00408e-05	Down
TRINITY_DN79141_c0_g3	13.4767	0.0522571	8.01062	2.12483e-12	2.43077e-11	Up	0.0001	0.0522571	-9.02948	0.598585	1	noDEG	0.0001	13.4767	-17.0401	4.2475e-15	8.66359e-14	Down
TRINITY_DN86509_c3_g1	5.34871	0.0001	15.7069	2.68815e-11	2.45234e-10	Up	0.0001	0.0001	0	1	1	noDEG	0.0001	5.34871	-15.7069	6.54506e-12	7.03748e-11	Down
TRINITY_DN79656_c3_g2	36.2951	0.0472593	9.58496	8.70215e-14	1.32033e-12	Up	0.0001	0.0472593	-8.88446	0.776978	1	noDEG	0.0001	36.2951	-18.4694	4.14312e-17	1.21115e-15	Down
TRINITY_DN53218_c1_g1	7.5261	0.0001	16.1996	5.45151e-11	4.66347e-10	Up	0.0001	0.0001	0	1	1	noDEG	0.0001	7.5261	-16.1996	1.34844e-11	1.35899e-10	Down
TRINITY_DN75580_c0_g3	129.362	2.38147	5.76341	1.35134e-38	2.53847e-36	Up	2.79973	2.38147	0.233435	0.866876	0.947905	noDEG	2.79973	129.362	-5.52998	2.84608e-42	8.07213e-40	Down
TRINITY_DN75580_c0_g6	63.002	0.0883093	9.47862	7.96937e-14	1.21823e-12	Up	0.0001	0.0883093	-9.78642	0.776978	1	noDEG	0.0001	63.002	-19.265	3.09733e-17	9.25438e-16	Down
TRINITY_DN65281_c1_g2	12.8126	0.0001	16.9672	7.08952e-10	4.86091e-09	Up	0.0001	0.0001	0	1	1	noDEG	0.0001	12.8126	-16.9672	1.79854e-10	1.43366e-09	Down
TRINITY_DN65281_c1_g1	69.8618	0.0268012	11.348	3.21349e-22	1.74333e-20	Up	0.0166089	0.0268012	-0.690342	0.96086	1	noDEG	0.0166089	69.8618	-12.0383	6.35181e-23	4.04298e-21	Down
TRINITY_DN64283_c0_g1	117.851	0.0001	20.1685	6.57038e-16	1.48053e-14	Up	0.0001	0.0001	0	1	1	noDEG	0.0001	117.851	-20.1685	1.06258e-16	2.89335e-15	Down
TRINITY_DN53944_c0_g1	8.72812	3.1218	1.48329	0.00176702	0.00354488	Up	3.54102	3.1218	0.181787	0.896231	0.957861	noDEG	3.54102	8.72812	-1.30151	0.0016966	0.00351011	Down
TRINITY_DN47686_c1_g1	8.74901	0.0001	16.4168	1.54632e-13	2.2294e-12	Up	0.0001	0.0001	0	1	1	noDEG	0.0001	8.74901	-16.4168	3.28656e-14	5.62692e-13	Down
TRINITY_DN67793_c0_g1	12.0762	0.273623	5.46383	2.06646e-14	3.54133e-13	Up	1.43303	0.273623	2.3888	0.00195789	0.0202159	noDEG	1.43303	12.0762	-3.07503	1.53707e-06	5.65834e-06	Down
TRINITY_DN80256_c1_g2	14.0635	0.0001	17.1016	2.6599e-12	2.98062e-11	Up	0.0001	0.0001	0	1	1	noDEG	0.0001	14.0635	-17.1016	5.77779e-13	7.71415e-12	Down
TRINITY_DN92907_c4_g1	24.3325	11.4473	1.08788	0.00223425	0.00439345	Up	6.20267	11.4473	-0.884043	0.00428819	0.0361605	noDEG	6.20267	24.3325	-1.97192	1.47377e-13	2.21607e-12	Down
TRINITY_DN92907_c4_g5	13.9099	0.44064	4.98037	4.9118e-11	4.244e-10	Up	0.21283	0.44064	-1.0499	0.526249	1	noDEG	0.21283	13.9099	-6.03027	3.30452e-10	2.50022e-09	Down
TRINITY_DN78675_c0_g1	7.76843	0.35038	4.47063	6.58978e-05	0.00017506	Up	1.90417	0.35038	2.44217	0.0439434	0.180263	noDEG	1.90417	7.76843	-2.02846	0.00406882	0.00775697	Down
TRINITY_DN78310_c0_g2	201.869	48.2564	2.06463	0.000215189	0.000517731	Up	55.2061	48.2564	0.19411	0.819578	0.925405	noDEG	55.2061	201.869	-1.87052	1.23217e-08	6.76127e-08	Down
TRINITY_DN81490_c0_g3	7.7938	2.04356	1.93124	0.0001736	0.000425572	Up	1.68076	2.04356	-0.281966	0.706027	0.866854	noDEG	1.68076	7.7938	-2.21321	0.000285321	0.000688705	Down
TRINITY_DN74216_c1_g1	31.5373	10.5622	1.57815	5.9059e-23	3.47097e-21	Up	11.8721	10.5622	0.168664	0.763783	0.898452	noDEG	11.8721	31.5373	-1.40949	1.34571e-21	7.41628e-20	Down
TRINITY_DN86478_c2_g1	8.01608	0.40436	4.30918	1.27317e-13	1.87116e-12	Up	0.538499	0.40436	0.413303	0.303073	0.57183	noDEG	0.538499	8.01608	-3.89588	1.39661e-14	2.57169e-13	Down
TRINITY_DN73545_c1_g6	7.02699	0.0001	16.1006	1.3065e-08	6.95499e-08	Up	0.0001	0.0001	0	1	1	noDEG	0.0001	7.02699	-16.1006	3.62827e-09	2.21846e-08	Down
TRINITY_DN66403_c1_g1	8.99375	0.0001	16.4566	7.78016e-14	1.19237e-12	Up	0.0001	0.0001	0	1	1	noDEG	0.0001	8.99375	-16.4566	1.76002e-14	3.18649e-13	Down
TRINITY_DN79240_c1_g3	9.69904	0.0001	16.5656	2.92862e-12	3.25511e-11	Up	0.0001	0.0001	0	1	1	noDEG	0.0001	9.69904	-16.5656	7.25434e-13	9.49004e-12	Down
TRINITY_DN64270_c4_g1	10.4792	0.819658	3.67636	2.78063e-06	9.51685e-06	Up	0.286189	0.819658	-1.51805	0.0552378	0.208917	noDEG	0.286189	10.4792	-5.19442	6.7763e-12	7.26275e-11	Down
TRINITY_DN72388_c0_g3	13.9475	0.095027	7.19746	1.1514e-23	7.26334e-22	Up	0.0883877	0.095027	-0.104492	0.907114	1	noDEG	0.0883877	13.9475	-7.30195	6.13486e-25	4.79913e-23	Down
TRINITY_DN58626_c1_g2	23.1707	0.0001	17.8219	4.7402e-13	6.18831e-12	Up	0.0001	0.0001	0	1	1	noDEG	0.0001	23.1707	-17.8219	1.16613e-13	1.79238e-12	Down
TRINITY_DN53982_c2_g1	20.0579	0.0001	17.6138	3.85548e-14	6.2742e-13	Up	0.0001	0.0001	0	1	1	noDEG	0.0001	20.0579	-17.6138	8.91414e-15	1.70766e-13	Down
TRINITY_DN61460_c5_g1	23.8568	0.0136217	10.7743	5.17274e-18	1.65558e-16	Up	0.0001	0.0136217	-7.08977	0.776978	1	noDEG	0.0001	23.8568	-17.864	7.7487e-22	4.40126e-20	Down
TRINITY_DN86719_c1_g2	84.5505	0.197085	8.74485	2.47e-53	9.85536e-51	Up	0.133112	0.197085	-0.566177	0.373216	0.637301	noDEG	0.133112	84.5505	-9.31103	6.22411e-56	4.0494e-53	Down
TRINITY_DN63360_c0_g2	7.94618	0.462489	4.10277	2.09087e-10	1.59499e-09	Up	3.02326	0.462489	2.70861	0.00551944	0.0434087	noDEG	3.02326	7.94618	-1.39416	0.000106662	0.000279595	Down
TRINITY_DN73091_c6_g1	10.084	0.0001	16.6217	2.03016e-15	4.18627e-14	Up	0.0313766	0.0001	8.29354	0.677659	1	noDEG	0.0313766	10.084	-8.32816	4.42224e-14	7.38586e-13	Down
TRINITY_DN85310_c1_g1	5.55162	1.2847	2.11148	3.45186e-22	1.86697e-20	Up	2.12455	1.2847	0.725729	0.0729661	0.249994	noDEG	2.12455	5.55162	-1.38575	1.49696e-17	4.73178e-16	Down
TRINITY_DN81086_c0_g1	9.25938	1.59527	2.53712	0.000177588	0.000434461	Up	0.854943	1.59527	-0.899897	0.341417	0.608577	noDEG	0.854943	9.25938	-3.43702	8.15301e-07	3.15491e-06	Down
TRINITY_DN72375_c0_g1	141.641	0.0001	20.4338	7.35274e-28	6.73295e-26	Up	0.0340983	0.0001	8.41356	0.850763	1	noDEG	0.0340983	141.641	-12.0203	6.40279e-25	4.99954e-23	Down
TRINITY_DN78169_c1_g5	12.9272	0.043688	8.20896	2.88841e-09	1.75562e-08	Up	0.0001	0.043688	-8.77109	0.776978	1	noDEG	0.0001	12.9272	-16.9801	6.20619e-12	6.70186e-11	Down
TRINITY_DN94619_c4_g1	8.08645	0.0001	16.3032	6.08607e-14	9.50677e-13	Up	0.0001	0.0001	0	1	1	noDEG	0.0001	8.08645	-16.3032	1.33136e-14	2.4646e-13	Down
TRINITY_DN94582_c1_g3	8.56389	0.599944	3.83537	9.73611e-10	6.50171e-09	Up	0.704088	0.599944	0.230929	0.897792	0.958263	noDEG	0.704088	8.56389	-3.60444	5.79417e-14	9.45036e-13	Down
TRINITY_DN91426_c2_g4	252.041	0.0578469	12.0891	3.46676e-21	1.6954e-19	Up	0.177445	0.0578469	1.61706	0.642223	1	noDEG	0.177445	252.041	-10.4721	2.0334e-30	2.54671e-28	Down
TRINITY_DN91426_c2_g1	28.7924	9.57658	1.58811	2.55533e-09	1.56967e-08	Up	8.26406	9.57658	-0.212659	0.396362	0.657815	noDEG	8.26406	28.7924	-1.80077	3.42387e-13	4.79126e-12	Down
TRINITY_DN67091_c1_g1	7.29592	0.0001	16.1548	5.44504e-13	7.02465e-12	Up	0.0198217	0.0001	7.63093	0.850763	1	noDEG	0.0198217	7.29592	-8.52387	3.40342e-11	3.15326e-10	Down
TRINITY_DN84781_c0_g1	7.70515	1.93147	1.99612	3.5516e-09	2.11758e-08	Up	3.02727	1.93147	0.648317	0.82951	0.930768	noDEG	3.02727	7.70515	-1.34781	1.21989e-06	4.5738e-06	Down
TRINITY_DN59165_c2_g1	12.4902	3.49167	1.83881	1.94876e-08	1.0022e-07	Up	1.52386	3.49167	-1.19619	0.05563	0.209973	noDEG	1.52386	12.4902	-3.035	7.94896e-30	9.48184e-28	Down
TRINITY_DN83058_c0_g3	7.15976	0.0001	16.1276	4.55121e-10	3.24635e-09	Up	0.0001	0.0001	0	1	1	noDEG	0.0001	7.15976	-16.1276	1.21595e-10	1.00391e-09	Down
TRINITY_DN67645_c3_g3	13.4058	0.0248698	9.07425	4.13333e-15	8.04638e-14	Up	0.017232	0.0248698	-0.529306	0.753441	1	noDEG	0.017232	13.4058	-9.60356	6.57345e-15	1.29074e-13	Down
TRINITY_DN62373_c0_g2	36.7775	2.73835	3.74744	2.66541e-17	7.62077e-16	Up	1.41081	2.73835	-0.956781	0.213311	0.471984	noDEG	1.41081	36.7775	-4.70422	1.63564e-19	6.8756e-18	Down
TRINITY_DN58844_c2_g2	5.38397	0.0001	15.7164	3.613e-09	2.15124e-08	Up	0.0001	0.0001	0	1	1	noDEG	0.0001	5.38397	-15.7164	9.53591e-10	6.56646e-09	Down
TRINITY_DN87711_c1_g4	8.15802	0.0001	16.3159	1.76944e-12	2.05594e-11	Up	0.0001	0.0001	0	1	1	noDEG	0.0001	8.15802	-16.3159	4.22972e-13	5.81806e-12	Down
TRINITY_DN60203_c0_g1	10.3589	2.28728	2.17916	1.33084e-06	4.8316e-06	Up	1.80133	2.28728	-0.344569	0.355724	0.622202	noDEG	1.80133	10.3589	-2.52373	4.60677e-10	3.38371e-09	Down
TRINITY_DN74688_c0_g1	60.0884	24.2114	1.3114	4.97623e-05	0.000135342	Up	11.1578	24.2114	-1.11763	0.00832294	0.0580413	noDEG	11.1578	60.0884	-2.42903	6.34057e-09	3.68859e-08	Down
TRINITY_DN79149_c0_g4	112.063	0.0001	20.0959	1.00916e-19	4.09464e-18	Up	0.0838167	0.0001	9.71109	0.850763	1	noDEG	0.0838167	112.063	-10.3848	1.75155e-17	5.47122e-16	Down
TRINITY_DN78930_c0_g2	6.30155	0.0215701	8.19053	9.61071e-07	3.58124e-06	Up	0.0001	0.0215701	-7.75289	0.776978	1	noDEG	0.0001	6.30155	-15.9434	1.14777e-08	6.33444e-08	Down
TRINITY_DN57466_c0_g2	37.5034	0.202514	7.53286	3.31622e-26	2.64112e-24	Up	0.339023	0.202514	0.743363	0.633866	0.828134	noDEG	0.339023	37.5034	-6.78949	4.74199e-35	8.17296e-33	Down
TRINITY_DN66327_c1_g3	22.4676	0.0235391	9.89857	1.4001e-15	2.97991e-14	Up	0.0001	0.0235391	-7.87892	0.776978	1	noDEG	0.0001	22.4676	-17.7775	3.21362e-19	1.29745e-17	Down
TRINITY_DN68512_c1_g5	5.77754	0.0599237	6.59119	2.27994e-06	7.9274e-06	Up	0.0001	0.0599237	-9.22698	0.776978	1	noDEG	0.0001	5.77754	-15.8182	1.58729e-08	8.5185e-08	Down
TRINITY_DN75755_c1_g1	5.0207	1.32312	1.92394	1.11733e-12	1.35147e-11	Up	1.93584	1.32312	0.549011	0.666709	0.847366	noDEG	1.93584	5.0207	-1.37493	3.80258e-10	2.83964e-09	Down
TRINITY_DN64276_c0_g2	14.4276	0.0001	17.1385	1.71125e-16	4.26679e-15	Up	0.0001	0.0001	0	1	1	noDEG	0.0001	14.4276	-17.1385	3.8734e-17	1.13701e-15	Down
TRINITY_DN75366_c1_g3	5.45809	0.0001	15.7361	7.34994e-10	5.02404e-09	Up	0.0001	0.0001	0	1	1	noDEG	0.0001	5.45809	-15.7361	1.96615e-10	1.55519e-09	Down
TRINITY_DN75366_c1_g1	10.2026	0.0604423	7.39916	1.12952e-20	5.18336e-19	Up	0.785851	0.0604423	3.70063	0.000164288	0.00292696	noDEG	0.785851	10.2026	-3.69854	4.17237e-23	2.71869e-21	Down
TRINITY_DN68226_c0_g2	15.431	0.0001	17.2355	2.39681e-08	1.21177e-07	Up	0.0001	0.0001	0	1	1	noDEG	0.0001	15.431	-17.2355	5.90125e-09	3.45365e-08	Down
TRINITY_DN68226_c0_g1	13.0527	2.867	2.18674	0.000819366	0.00176109	Up	2.99028	2.867	0.0607416	0.987223	0.996163	noDEG	2.99028	13.0527	-2.126	0.000340363	0.000810626	Down
TRINITY_DN59964_c5_g1	82.7831	0.618196	7.06513	1.11481e-33	1.55068e-31	Up	2.19688	0.618196	1.82932	0.150985	0.387221	noDEG	2.19688	82.7831	-5.23581	1.39528e-14	2.56953e-13	Down
TRINITY_DN84178_c2_g1	6.40291	1.36856	2.22606	0.000664234	0.00145106	Up	1.10972	1.36856	-0.302469	0.638667	0.831039	noDEG	1.10972	6.40291	-2.52853	0.000118978	0.000309052	Down
TRINITY_DN65169_c1_g3	17.5214	0.0464997	8.55768	9.792e-13	1.19818e-11	Up	0.326259	0.0464997	2.81073	0.053626	0.205138	noDEG	0.326259	17.5214	-5.74695	2.4453e-22	1.45945e-20	Down
TRINITY_DN61107_c0_g2	6.72649	1.12486	2.58011	0.000195241	0.000473569	Up	1.14086	1.12486	0.0203742	0.83027	0.931247	noDEG	1.14086	6.72649	-2.55974	3.51414e-05	0.000100765	Down
TRINITY_DN89973_c2_g1	38.2782	0.0001	18.5462	1.54746e-20	6.96997e-19	Up	0.0240721	0.0001	7.91122	0.850763	1	noDEG	0.0240721	38.2782	-10.6349	4.53052e-18	1.55886e-16	Down
TRINITY_DN57660_c0_g2	48.3426	0.042835	10.1403	2.39273e-15	4.86404e-14	Up	0.0001	0.042835	-8.74265	0.776978	1	noDEG	0.0001	48.3426	-18.8829	8.28036e-19	3.16468e-17	Down
TRINITY_DN57660_c0_g1	24.9854	9.19928	1.44149	0.00208266	0.004118	Up	10.0153	9.19928	0.122617	0.884319	0.953992	noDEG	10.0153	24.9854	-1.31888	0.00183723	0.00377554	Down
TRINITY_DN93665_c2_g2	22.0771	1.16669	4.24206	2.26463e-13	3.14764e-12	Up	0.664889	1.16669	-0.811234	0.105044	0.312459	noDEG	0.664889	22.0771	-5.05329	7.67806e-20	3.3714e-18	Down
TRINITY_DN92339_c1_g2	36.7511	3.10155	3.56672	8.89008e-11	7.29936e-10	Up	5.35618	3.10155	0.788213	0.330424	0.598618	noDEG	5.35618	36.7511	-2.77851	1.83234e-11	1.79462e-10	Down
TRINITY_DN89798_c2_g1	23.3908	6.9832	1.74398	1.72177e-08	8.94791e-08	Up	8.81328	6.9832	0.335789	0.466654	0.715155	noDEG	8.81328	23.3908	-1.40819	2.46025e-08	1.27281e-07	Down
TRINITY_DN65594_c0_g1	307.79	0.212922	10.4974	4.9142e-49	1.59635e-46	Up	0.247173	0.212922	0.215196	0.96793	1	noDEG	0.247173	307.79	-10.2822	2.18432e-53	1.22478e-50	Down
TRINITY_DN77785_c2_g4	34.4052	0.0001	18.3923	7.10592e-17	1.89457e-15	Up	0.037275	0.0001	8.54206	0.850763	1	noDEG	0.037275	34.4052	-9.8502	8.12641e-15	1.56999e-13	Down
TRINITY_DN51465_c1_g2	7.01998	0.0001	16.0992	1.24812e-08	6.6727e-08	Up	0.0001	0.0001	0	1	1	noDEG	0.0001	7.01998	-16.0992	3.35422e-09	2.06662e-08	Down
TRINITY_DN89307_c1_g1	9.41166	0.0265711	8.46845	3.96269e-07	1.58502e-06	Up	0.297219	0.0265711	3.4836	0.0640447	1	noDEG	0.297219	9.41166	-4.98485	6.95284e-08	3.29605e-07	Down
TRINITY_DN60322_c4_g2	24.7589	0.0268415	9.84927	1.98121e-15	4.09691e-14	Up	0.0001	0.0268415	-8.06832	0.776978	1	noDEG	0.0001	24.7589	-17.9176	5.00788e-19	1.97508e-17	Down
TRINITY_DN58709_c2_g1	5.43721	0.03243	7.3894	2.29915e-12	2.60718e-11	Up	0.0682737	0.03243	1.074	0.402143	1	noDEG	0.0682737	5.43721	-6.31539	4.29358e-21	2.22724e-19	Down
TRINITY_DN51664_c0_g1	41.2168	14.1307	1.54439	2.86538e-20	1.25033e-18	Up	12.1231	14.1307	-0.221078	0.448492	0.7009	noDEG	12.1231	41.2168	-1.76547	1.82449e-12	2.196e-11	Down
TRINITY_DN74716_c1_g1	7.14695	1.24055	2.52634	0.00945675	0.0161158	Up	1.76875	1.24055	0.511747	0.123721	0.345065	noDEG	1.76875	7.14695	-2.0146	4.64581e-05	0.000130298	Down
TRINITY_DN66331_c0_g1	5.19934	0.0001	15.666	2.50224e-13	3.44801e-12	Up	0.0001	0.0001	0	1	1	noDEG	0.0001	5.19934	-15.666	5.73101e-14	9.3536e-13	Down
TRINITY_DN72503_c1_g2	8.50119	0.0001	16.3754	1.62823e-05	4.84611e-05	Up	0.0001	0.0001	0	1	1	noDEG	0.0001	8.50119	-16.3754	4.68923e-06	1.57892e-05	Down
TRINITY_DN65770_c0_g1	10.474	3.32871	1.65378	4.04518e-05	0.000112069	Up	2.36992	3.32871	-0.490125	0.0821134	0.26936	noDEG	2.36992	10.474	-2.1439	2.85481e-11	2.68452e-10	Down
TRINITY_DN83327_c0_g4	5.94561	0.0001	15.8595	6.21607e-13	7.9265e-12	Up	0.0001	0.0001	0	1	1	noDEG	0.0001	5.94561	-15.8595	1.45554e-13	2.19059e-12	Down
TRINITY_DN63406_c1_g2	8.68632	0.259882	5.06282	2.76891e-10	2.05756e-09	Up	0.0001	0.259882	-11.3436	0.22703	1	noDEG	0.0001	8.68632	-16.4065	4.01933e-11	3.67024e-10	Down
TRINITY_DN67606_c0_g3	22.3696	0.0290614	9.58822	1.92782e-14	3.31859e-13	Up	0.050687	0.0290614	0.802513	0.838712	1	noDEG	0.050687	22.3696	-8.78571	5.62227e-16	1.34374e-14	Down
TRINITY_DN94755_c5_g3	5.09996	0.0001	15.6382	9.45165e-08	4.25644e-07	Up	0.0001	0.0001	0	1	1	noDEG	0.0001	5.09996	-15.6382	2.65506e-08	1.36437e-07	Down
TRINITY_DN53110_c0_g1	9.81257	0.0001	16.5823	1.12871e-19	4.54531e-18	Up	0.0001	0.0001	0	1	1	noDEG	0.0001	9.81257	-16.5823	2.25827e-20	1.06572e-18	Down
TRINITY_DN53110_c0_g2	6.05312	0.0001	15.8854	1.91718e-16	4.73692e-15	Up	0.157254	0.0001	10.6189	0.396898	1	noDEG	0.157254	6.05312	-5.26651	4.77089e-21	2.4569e-19	Down
TRINITY_DN82020_c0_g2	6.58118	0.0288505	7.8336	1.68553e-11	1.59899e-10	Up	0.0101275	0.0288505	-1.51032	0.710929	1	noDEG	0.0101275	6.58118	-9.34392	8.49855e-12	8.91963e-11	Down
TRINITY_DN79435_c1_g3	9.56722	0.0001	16.5458	2.35299e-08	1.19126e-07	Up	0.0001	0.0001	0	1	1	noDEG	0.0001	9.56722	-16.5458	6.55202e-09	3.80317e-08	Down
TRINITY_DN80205_c0_g3	5.26729	0.0001	15.6848	1.31668e-06	4.78495e-06	Up	0.0001	0.0001	0	1	1	noDEG	0.0001	5.26729	-15.6848	4.04357e-07	1.6581e-06	Down
TRINITY_DN64937_c2_g6	42.9039	0.088957	8.91378	5.44004e-06	1.76613e-05	Up	0.0001	0.088957	-9.79696	0.586439	1	noDEG	0.0001	42.9039	-18.7107	1.79207e-05	5.41691e-05	Down
TRINITY_DN57599_c0_g1	10.2135	1.79701	2.50681	0.000619849	0.00136275	Up	2.13527	1.79701	0.248819	0.992907	0.998018	noDEG	2.13527	10.2135	-2.25799	5.61332e-18	1.89847e-16	Down
TRINITY_DN70603_c2_g3	8.67159	0.0001	16.404	1.91532e-12	2.20996e-11	Up	0.0001	0.0001	0	1	1	noDEG	0.0001	8.67159	-16.404	4.47773e-13	6.12127e-12	Down
TRINITY_DN70603_c2_g5	9.49872	0.0001	16.5354	8.26422e-10	5.59336e-09	Up	0.0001	0.0001	0	1	1	noDEG	0.0001	9.49872	-16.5354	1.89644e-10	1.50509e-09	Down
TRINITY_DN56834_c0_g3	6.7887	0.0001	16.0508	3.24769e-07	1.32091e-06	Up	0.0001	0.0001	0	1	1	noDEG	0.0001	6.7887	-16.0508	8.95169e-08	4.15024e-07	Down
TRINITY_DN77827_c1_g3	62.8067	13.4623	2.22199	1.73666e-07	7.43858e-07	Up	13.6342	13.4623	0.0182975	0.831551	0.931998	noDEG	13.6342	62.8067	-2.20369	2.60306e-06	9.18957e-06	Down
TRINITY_DN77827_c1_g1	70.1957	7.94271	3.14368	1.39474e-10	1.10337e-09	Up	11.5499	7.94271	0.540181	0.29201	0.560266	noDEG	11.5499	70.1957	-2.6035	4.50433e-09	2.70112e-08	Down
TRINITY_DN62541_c3_g4	7.90059	0.0001	16.2697	6.15697e-08	2.87131e-07	Up	0.0807847	0.0001	9.65794	0.850763	1	noDEG	0.0807847	7.90059	-6.61174	8.30836e-07	3.20971e-06	Down
TRINITY_DN80554_c1_g2	11.7943	2.99961	1.97524	8.23043e-09	4.56421e-08	Up	3.73156	2.99961	0.315002	0.589843	0.799899	noDEG	3.73156	11.7943	-1.66024	1.39821e-06	5.18546e-06	Down
TRINITY_DN92064_c0_g6	36.9022	0.667486	5.78883	1.43789e-21	7.33304e-20	Up	0.235867	0.667486	-1.50077	0.308296	1	noDEG	0.235867	36.9022	-7.28959	2.09262e-16	5.39395e-15	Down
TRINITY_DN88607_c0_g2	5.76848	0.0130169	8.79166	1.88512e-11	1.7711e-10	Up	0.0001	0.0130169	-7.02425	0.776978	1	noDEG	0.0001	5.76848	-15.8159	1.8675e-14	3.3657e-13	Down
TRINITY_DN88607_c0_g1	20.0308	0.0001	17.6119	4.02164e-18	1.3043e-16	Up	0.0195982	0.0001	7.61458	0.850763	1	noDEG	0.0195982	20.0308	-9.99728	6.74873e-16	1.59239e-14	Down
TRINITY_DN63373_c1_g1	11.7904	0.0001	16.8473	3.12658e-11	2.81447e-10	Up	0.0001	0.0001	0	1	1	noDEG	0.0001	11.7904	-16.8473	7.54951e-12	8.0039e-11	Down
TRINITY_DN88610_c1_g1	25.3022	0.0001	17.9489	1.47845e-15	3.13094e-14	Up	0.0417423	0.0001	8.70537	0.850763	1	noDEG	0.0417423	25.3022	-9.24354	1.67433e-13	2.48998e-12	Down
TRINITY_DN77572_c0_g2	5.38682	0.0001	15.7171	1.091e-14	1.97079e-13	Up	0.0001	0.0001	0	1	1	noDEG	0.0001	5.38682	-15.7171	2.43096e-15	5.18941e-14	Down
TRINITY_DN94851_c6_g4	10.5946	0.690049	3.94049	1.05071e-09	6.97026e-09	Up	1.27848	0.690049	0.889657	0.263856	0.530898	noDEG	1.27848	10.5946	-3.05084	2.57048e-09	1.621e-08	Down
TRINITY_DN68493_c1_g1	9.11299	1.05877	3.10553	9.06258e-15	1.66338e-13	Up	1.64577	1.05877	0.636368	0.460675	0.710629	noDEG	1.64577	9.11299	-2.46917	1.07087e-12	1.35193e-11	Down
TRINITY_DN76496_c1_g1	19.0708	0.0001	17.541	2.68172e-17	7.6647e-16	Up	0.0172574	0.0001	7.43107	0.850763	1	noDEG	0.0172574	19.0708	-10.1099	3.14319e-15	6.57398e-14	Down
TRINITY_DN76496_c1_g2	7.56836	0.0001	16.2077	1.64332e-13	2.35489e-12	Up	0.0216152	0.0001	7.7559	0.850763	1	noDEG	0.0216152	7.56836	-8.45179	1.11499e-11	1.14211e-10	Down
TRINITY_DN55859_c0_g2	30.9469	0.0001	18.2394	1.64991e-13	2.36222e-12	Up	0.0001	0.0001	0	1	1	noDEG	0.0001	30.9469	-18.2394	3.91123e-14	6.60618e-13	Down
TRINITY_DN91988_c1_g1	6.6392	0.0001	16.0187	3.66635e-11	3.24888e-10	Up	0.0001	0.0001	0	1	1	noDEG	0.0001	6.6392	-16.0187	8.96469e-12	9.36614e-11	Down
TRINITY_DN56758_c1_g1	7.1282	0.0001	16.1213	9.41903e-11	7.69634e-10	Up	0.0001	0.0001	0	1	1	noDEG	0.0001	7.1282	-16.1213	2.44427e-11	2.33531e-10	Down
TRINITY_DN62102_c0_g1	20.3726	5.7372	1.82821	2.95648e-06	1.00739e-05	Up	6.80473	5.7372	0.246191	0.861505	0.945763	noDEG	6.80473	20.3726	-1.58202	2.8919e-05	8.41287e-05	Down
TRINITY_DN62102_c0_g2	17.5029	0.0001	17.4172	1.13994e-12	1.37644e-11	Up	0.0001	0.0001	0	1	1	noDEG	0.0001	17.5029	-17.4172	2.56001e-13	3.66853e-12	Down
TRINITY_DN81799_c0_g1	17.4858	0.190965	6.51674	2.96986e-18	9.86259e-17	Up	1.49269	0.190965	2.96653	0.0217293	0.112569	noDEG	1.49269	17.4858	-3.5502	1.69451e-24	1.27019e-22	Down
TRINITY_DN66140_c3_g1	7.15345	0.0001	16.1264	1.84794e-11	1.7381e-10	Up	0.0001	0.0001	0	1	1	noDEG	0.0001	7.15345	-16.1264	4.69734e-12	5.20472e-11	Down
TRINITY_DN53248_c3_g3	12.1174	1.16583	3.37764	1.34642e-43	3.34452e-41	Up	1.35631	1.16583	0.218329	0.922222	0.968709	noDEG	1.35631	12.1174	-3.15931	1.65442e-38	3.58788e-36	Down
TRINITY_DN60926_c0_g1	38.6974	14.3039	1.43582	1.43332e-06	5.1734e-06	Up	19.1581	14.3039	0.421545	0.314556	0.58333	noDEG	19.1581	38.6974	-1.01428	0.00215687	0.00436731	Down
TRINITY_DN87607_c2_g1	9.12616	3.90581	1.22438	0.026206	0.0397998	Up	1.48982	3.90581	-1.39049	0.00626897	0.047533	noDEG	1.48982	9.12616	-2.61487	2.45453e-07	1.04787e-06	Down
TRINITY_DN54349_c0_g1	9.26687	0.0001	16.4998	1.4761e-09	9.51774e-09	Up	0.0001	0.0001	0	1	1	noDEG	0.0001	9.26687	-16.4998	4.00942e-10	2.98e-09	Down
TRINITY_DN64520_c2_g1	141.787	3.29014	5.42943	3.59844e-33	4.84608e-31	Up	5.50083	3.29014	0.7415	0.154531	0.392357	noDEG	5.50083	141.787	-4.68793	1.11995e-28	1.22452e-26	Down
TRINITY_DN75719_c1_g1	5.50203	0.0001	15.7477	1.4611e-07	6.34807e-07	Up	0.0001	0.0001	0	1	1	noDEG	0.0001	5.50203	-15.7477	4.20607e-08	2.07614e-07	Down
TRINITY_DN60658_c1_g1	35.1612	14.6295	1.26511	1.40165e-08	7.41709e-08	Up	10.0399	14.6295	-0.543128	0.0312825	0.144153	noDEG	10.0399	35.1612	-1.80823	4.95617e-16	1.19531e-14	Down
TRINITY_DN56541_c0_g2	7.08197	0.0001	16.1119	6.62127e-08	3.06932e-07	Up	0.0001	0.0001	0	1	1	noDEG	0.0001	7.08197	-16.1119	1.85377e-08	9.82592e-08	Down
TRINITY_DN88512_c1_g1	43.8879	2.83127	3.9543	1.05073e-16	2.72069e-15	Up	1.07297	2.83127	-1.39984	0.0111336	0.0708514	noDEG	1.07297	43.8879	-5.35414	7.50328e-25	5.82948e-23	Down
TRINITY_DN61204_c0_g1	8.83592	0.0621397	7.15172	3.50118e-10	2.5502e-09	Up	0.225554	0.0621397	1.85989	0.516663	1	noDEG	0.225554	8.83592	-5.29183	5.01457e-14	8.29309e-13	Down
TRINITY_DN82541_c0_g1	6.19679	0.0001	15.9192	6.95818e-10	4.77799e-09	Up	0.0142203	0.0001	7.1518	0.850763	1	noDEG	0.0142203	6.19679	-8.76743	1.76485e-08	9.38894e-08	Down
TRINITY_DN69692_c0_g1	36.1083	5.99475	2.59056	4.81949e-07	1.90031e-06	Up	8.91861	5.99475	0.57312	0.242069	0.506762	noDEG	8.91861	36.1083	-2.01744	2.27735e-05	6.75314e-05	Down
TRINITY_DN75841_c1_g1	12.7142	0.0001	16.9561	3.02208e-12	3.34926e-11	Up	0.0001	0.0001	0	1	1	noDEG	0.0001	12.7142	-16.9561	6.84594e-13	9.00832e-12	Down
TRINITY_DN48336_c0_g1	8.2878	0.829048	3.32146	2.76758e-07	1.14096e-06	Up	1.80238	0.829048	1.12038	0.218535	0.477997	noDEG	1.80238	8.2878	-2.20108	1.35462e-05	4.18365e-05	Down
TRINITY_DN51085_c0_g2	5.10261	0.0001	15.6389	1.83956e-06	6.50864e-06	Up	0.0001	0.0001	0	1	1	noDEG	0.0001	5.10261	-15.6389	5.43166e-07	2.174e-06	Down
TRINITY_DN87570_c1_g2	6.22021	0.817145	2.9283	2.14559e-06	7.49884e-06	Up	0.572547	0.817145	-0.513199	0.495926	0.73696	noDEG	0.572547	6.22021	-3.4415	5.67064e-11	5.0226e-10	Down
TRINITY_DN85345_c0_g6	5.86051	0.23417	4.6454	1.02104e-16	2.64851e-15	Up	1.31586	0.23417	2.49038	0.00104872	0.012541	noDEG	1.31586	5.86051	-2.15502	3.59406e-09	2.19944e-08	Down
TRINITY_DN52410_c0_g1	5.27	0.43043	3.61395	2.94138e-11	2.66176e-10	Up	0.365272	0.43043	-0.236806	0.786319	0.90859	noDEG	0.365272	5.27	-3.85076	8.35151e-12	8.77774e-11	Down
TRINITY_DN79884_c3_g1	66.8844	0.047885	10.4479	5.30582e-31	6.17341e-29	Up	0.166975	0.047885	1.80199	0.949693	1	noDEG	0.166975	66.8844	-8.64589	3.53567e-32	4.94405e-30	Down
TRINITY_DN72958_c0_g1	25.5976	0.0187869	10.4121	2.56822e-17	7.35992e-16	Up	0.0001	0.0187869	-7.55358	0.776978	1	noDEG	0.0001	25.5976	-17.9656	4.07389e-21	2.12102e-19	Down
TRINITY_DN69207_c1_g1	8.23924	0.316263	4.70332	1.5415e-09	9.90488e-09	Up	1.01381	0.316263	1.68059	0.0805048	0.266179	noDEG	1.01381	8.23924	-3.02272	1.04206e-06	3.9549e-06	Down
TRINITY_DN68558_c0_g1	14.2069	0.712414	4.31774	2.16986e-18	7.3362e-17	Up	3.62786	0.712414	2.34833	0.00014305	0.0026245	noDEG	3.62786	14.2069	-1.96941	0.00264726	0.0052681	Down
TRINITY_DN75141_c3_g1	93.3284	0.0389086	11.228	8.82287e-36	1.39225e-33	Up	0.0123333	0.0389086	-1.65753	0.54028	1	noDEG	0.0123333	93.3284	-12.8855	1.75047e-25	1.44424e-23	Down
TRINITY_DN87306_c1_g1	16.3142	1.77637	3.19912	1.03203e-08	5.60788e-08	Up	2.40469	1.77637	0.43692	0.659705	0.843449	noDEG	2.40469	16.3142	-2.7622	3.85663e-08	1.91809e-07	Down
TRINITY_DN91959_c4_g5	43.0965	4.49267	3.26193	1.0498e-16	2.71915e-15	Up	5.42955	4.49267	0.273259	0.863117	0.946355	noDEG	5.42955	43.0965	-2.98867	3.15614e-36	5.96438e-34	Down
TRINITY_DN55798_c0_g1	25.9251	0.0001	17.984	2.94451e-12	3.27096e-11	Up	0.0001	0.0001	0	1	1	noDEG	0.0001	25.9251	-17.984	6.91229e-13	9.08721e-12	Down
TRINITY_DN68414_c1_g1	9.76108	2.29412	2.0891	1.69238e-09	1.07839e-08	Up	2.3267	2.29412	0.0203468	0.617128	0.817859	noDEG	2.3267	9.76108	-2.06876	3.78502e-09	2.30587e-08	Down
TRINITY_DN67437_c0_g2	8.92628	1.40747	2.66495	2.10901e-12	2.41387e-11	Up	1.36174	1.40747	-0.0476504	0.780754	0.906058	noDEG	1.36174	8.92628	-2.71261	4.46634e-20	2.02586e-18	Down
TRINITY_DN67437_c0_g1	10.4113	2.92598	1.83115	0.0313975	0.0467035	Up	1.88677	2.92598	-0.632998	0.357847	0.624081	noDEG	1.88677	10.4113	-2.46415	0.000418844	0.000980148	Down
TRINITY_DN61958_c1_g1	6.76753	0.0931284	6.18326	1.79489e-13	2.55118e-12	Up	0.20719	0.0931284	1.15366	0.525732	1	noDEG	0.20719	6.76753	-5.0296	3.97826e-17	1.16596e-15	Down
TRINITY_DN56164_c0_g1	5.11014	0.38222	3.74089	1.82141e-08	9.42125e-08	Up	2.37547	0.38222	2.63574	0.000306995	0.00482284	noDEG	2.37547	5.11014	-1.10515	0.0151713	0.0254373	Down
TRINITY_DN58279_c0_g1	9.18542	1.36661	2.74874	2.54079e-05	7.30566e-05	Up	1.69442	1.36661	0.310191	0.787516	0.909	noDEG	1.69442	9.18542	-2.43855	6.79586e-05	0.000184706	Down
TRINITY_DN55344_c0_g1	10.6018	0.35256	4.9103	8.42538e-20	3.46492e-18	Up	1.00392	0.35256	1.5097	0.0972095	0.298127	noDEG	1.00392	10.6018	-3.4006	2.62452e-20	1.23208e-18	Down
TRINITY_DN84888_c0_g3	17.4968	0.0001	17.4167	1.23172e-12	1.47749e-11	Up	0.0001	0.0001	0	1	1	noDEG	0.0001	17.4968	-17.4167	2.93002e-13	4.15198e-12	Down
TRINITY_DN82308_c2_g1	20.7828	1.4436	3.84764	4.58526e-13	6.00555e-12	Up	4.47464	1.4436	1.6321	0.000858703	0.0107482	noDEG	4.47464	20.7828	-2.21554	1.03766e-06	3.93925e-06	Down
TRINITY_DN87757_c0_g1	10.4464	0.156782	6.0581	2.39127e-08	1.20906e-07	Up	1.19004	0.156782	2.92418	0.029389	0.138481	noDEG	1.19004	10.4464	-3.13392	1.48726e-06	5.48932e-06	Down
TRINITY_DN85644_c1_g1	13.4523	2.49037	2.43342	9.7523e-10	6.51117e-09	Up	4.95055	2.49037	0.991226	0.173397	0.41929	noDEG	4.95055	13.4523	-1.44219	2.25598e-09	1.43923e-08	Down
TRINITY_DN81933_c0_g2	5.58896	1.18557	2.23699	8.15093e-07	3.07961e-06	Up	1.98617	1.18557	0.744409	0.199236	0.453637	noDEG	1.98617	5.58896	-1.49259	0.000158905	0.00040272	Down
TRINITY_DN53289_c0_g1	5.70671	2.03166	1.49	0.00023187	0.000554675	Up	1.13137	2.03166	-0.84459	0.209381	0.466919	noDEG	1.13137	5.70671	-2.33459	5.46126e-08	2.63878e-07	Down
TRINITY_DN63200_c0_g1	9.16672	0.401316	4.5136	1.76264e-11	1.66468e-10	Up	0.576614	0.401316	0.522868	0.751673	0.893265	noDEG	0.576614	9.16672	-3.99073	1.26464e-12	1.57302e-11	Down
TRINITY_DN61590_c0_g1	26.8573	0.077352	8.43966	3.59007e-13	4.80223e-12	Up	0.11499	0.077352	0.572003	0.819255	1	noDEG	0.11499	26.8573	-7.86766	1.58269e-14	2.88567e-13	Down
TRINITY_DN48812_c0_g1	15.2598	3.00782	2.34295	3.62538e-05	0.000101249	Up	0.484924	3.00782	-2.63288	0.00237486	0.0233444	noDEG	0.484924	15.2598	-4.97584	7.11499e-11	6.16887e-10	Down
TRINITY_DN73338_c1_g4	12.4867	0.0001	16.93	2.0377e-09	1.27812e-08	Up	0.0001	0.0001	0	1	1	noDEG	0.0001	12.4867	-16.93	4.79883e-10	3.5107e-09	Down
TRINITY_DN82462_c0_g1	11.2934	0.0001	16.7851	1.63275e-19	6.44275e-18	Up	0.0211083	0.0001	7.72166	0.676551	1	noDEG	0.0211083	11.2934	-9.06346	1.32321e-18	4.92685e-17	Down
TRINITY_DN68738_c0_g1	7.20357	0.0001	16.1364	7.09828e-09	3.98627e-08	Up	0.0570828	0.0001	9.15691	0.850763	1	noDEG	0.0570828	7.20357	-6.97951	1.27982e-07	5.76394e-07	Down
TRINITY_DN57235_c0_g3	12.1062	2.16863	2.48089	4.47562e-05	0.000122758	Up	2.50697	2.16863	0.209159	0.874503	0.950429	noDEG	2.50697	12.1062	-2.27173	0.00436356	0.00826178	Down
TRINITY_DN64046_c0_g2	69.2969	16.5217	2.06842	6.05235e-16	1.3742e-14	Up	9.83671	16.5217	-0.748118	0.023153	0.117399	noDEG	9.83671	69.2969	-2.81654	2.74083e-21	1.45362e-19	Down
TRINITY_DN89716_c2_g1	7.79692	0.0001	16.2506	1.24233e-07	5.47013e-07	Up	0.0001	0.0001	0	1	1	noDEG	0.0001	7.79692	-16.2506	3.46311e-08	1.73892e-07	Down
TRINITY_DN88945_c1_g1	52.4719	0.0141559	11.8559	1.59862e-23	9.97887e-22	Up	0.00833303	0.0141559	-0.764486	0.960567	1	noDEG	0.00833303	52.4719	-12.6204	3.01831e-24	2.20245e-22	Down
TRINITY_DN61487_c0_g2	42.6751	0.0001	18.703	2.17954e-14	3.71611e-13	Up	0.0001	0.0001	0	1	1	noDEG	0.0001	42.6751	-18.703	3.15842e-10	2.40035e-09	Down
TRINITY_DN73600_c0_g3	10.6755	0.536264	4.31522	5.50528e-07	2.14822e-06	Up	2.78544	0.536264	2.37689	0.011265	0.0713314	noDEG	2.78544	10.6755	-1.93833	3.85558e-05	0.000109725	Down
TRINITY_DN65184_c0_g8	6.76305	0.0001	16.0454	2.1852e-12	2.49326e-11	Up	0.0001	0.0001	0	1	1	noDEG	0.0001	6.76305	-16.0454	4.86948e-13	6.61173e-12	Down
TRINITY_DN50346_c0_g1	12.005	0.0451587	8.05441	6.51489e-10	4.50128e-09	Up	0.307371	0.0451587	2.76691	0.268055	1	noDEG	0.307371	12.005	-5.28751	3.30361e-14	5.65499e-13	Down
TRINITY_DN91706_c3_g1	13.3857	0.0001	17.0303	1.20645e-10	9.66161e-10	Up	0.0001	0.0001	0	1	1	noDEG	0.0001	13.3857	-17.0303	2.98711e-11	2.79935e-10	Down
TRINITY_DN92987_c3_g3	5.41288	1.72835	1.647	1.24163e-07	5.46751e-07	Up	1.01297	1.72835	-0.7708	0.233933	0.496814	noDEG	1.01297	5.41288	-2.4178	5.25412e-14	8.65567e-13	Down
TRINITY_DN92987_c3_g2	13.3409	0.700353	4.25163	7.10958e-11	5.94243e-10	Up	0.0752417	0.700353	-3.21848	0.106195	1	noDEG	0.0752417	13.3409	-7.47011	5.09583e-09	3.02139e-08	Down
TRINITY_DN80327_c2_g1	22.4097	3.44355	2.70215	1.46696e-11	1.40994e-10	Up	3.6533	3.44355	0.085302	0.960491	0.986158	noDEG	3.6533	22.4097	-2.61685	6.11744e-12	6.61692e-11	Down
TRINITY_DN73426_c0_g1	5.29732	0.657214	3.01083	0.000270521	0.00063838	Up	0.0889983	0.657214	-2.88451	0.138934	1	noDEG	0.0889983	5.29732	-5.89534	1.44882e-05	4.4508e-05	Down
TRINITY_DN75329_c2_g1	9.73774	0.0001	16.5713	4.94728e-14	7.88416e-13	Up	0.0001	0.0001	0	1	1	noDEG	0.0001	9.73774	-16.5713	1.15386e-14	2.16325e-13	Down
TRINITY_DN67211_c0_g2	9.7315	0.0001	16.5704	1.53846e-14	2.69654e-13	Up	0.0325849	0.0001	8.34806	0.850763	1	noDEG	0.0325849	9.7315	-8.22231	1.35998e-12	1.68082e-11	Down
TRINITY_DN72163_c2_g1	5.88242	0.508865	3.53105	0.000138203	0.0003458	Up	0.073895	0.508865	-2.78374	0.213486	1	noDEG	0.073895	5.88242	-6.31479	8.12087e-07	3.14319e-06	Down
TRINITY_DN55763_c3_g3	7.3355	0.0001	16.1626	5.11935e-09	2.95917e-08	Up	0.0001	0.0001	0	1	1	noDEG	0.0001	7.3355	-16.1626	1.33919e-09	8.94699e-09	Down
TRINITY_DN91125_c2_g1	9.06564	0.0001	16.4681	2.9329e-08	1.45611e-07	Up	0.0001	0.0001	0	1	1	noDEG	0.0001	9.06564	-16.4681	7.17412e-09	4.13079e-08	Down
TRINITY_DN94982_c4_g1	20.332	5.19888	1.96748	7.85322e-18	2.44299e-16	Up	3.81226	5.19888	-0.447556	0.308253	0.576926	noDEG	3.81226	20.332	-2.41503	7.85257e-22	4.44693e-20	Down
TRINITY_DN69391_c0_g2	12.1876	0.0001	16.8951	2.09344e-12	2.39741e-11	Up	0.0001	0.0001	0	1	1	noDEG	0.0001	12.1876	-16.8951	5.1326e-13	6.93309e-12	Down
TRINITY_DN88932_c0_g1	28.6946	0.0158734	10.8199	5.83192e-17	1.57607e-15	Up	0.0001	0.0158734	-7.31047	0.776978	1	noDEG	0.0001	28.6946	-18.1304	1.03341e-20	5.1222e-19	Down
TRINITY_DN59371_c0_g3	40.716	0.0001	18.6352	8.58146e-17	2.25471e-15	Up	0.0001	0.0001	0	1	1	noDEG	0.0001	40.716	-18.6352	1.89985e-17	5.90632e-16	Down
TRINITY_DN91626_c3_g1	17.668	4.60944	1.93847	5.46545e-17	1.48251e-15	Up	5.5054	4.60944	0.256255	0.897089	0.958108	noDEG	5.5054	17.668	-1.68222	6.08519e-13	8.08404e-12	Down
TRINITY_DN59812_c0_g3	7.32848	0.0001	16.1612	6.46086e-08	3.00137e-07	Up	0.0001	0.0001	0	1	1	noDEG	0.0001	7.32848	-16.1612	1.83569e-08	9.73756e-08	Down
TRINITY_DN80507_c1_g2	10.4693	0.0001	16.6758	9.93009e-14	1.48963e-12	Up	0.0001	0.0001	0	1	1	noDEG	0.0001	10.4693	-16.6758	2.35869e-14	4.1556e-13	Down
TRINITY_DN67108_c0_g1	9.07568	0.0001	16.4697	2.63551e-10	1.96807e-09	Up	0.0001	0.0001	0	1	1	noDEG	0.0001	9.07568	-16.4697	6.88144e-11	5.98617e-10	Down
TRINITY_DN48486_c0_g2	6.80182	0.0001	16.0536	4.36321e-10	3.12223e-09	Up	0.0001	0.0001	0	1	1	noDEG	0.0001	6.80182	-16.0536	1.11013e-10	9.25325e-10	Down
TRINITY_DN66316_c0_g1	9.27487	1.48977	2.63824	2.82884e-10	2.09715e-09	Up	1.89059	1.48977	0.343747	0.823544	0.927759	noDEG	1.89059	9.27487	-2.29449	2.58349e-11	2.45427e-10	Down
TRINITY_DN66518_c0_g1	5.47635	0.31756	4.10811	1.45059e-10	1.14362e-09	Up	0.823078	0.31756	1.374	0.36362	0.629118	noDEG	0.823078	5.47635	-2.73411	1.55146e-11	1.54328e-10	Down
TRINITY_DN66518_c0_g2	6.63116	2.76779	1.26053	0.00174453	0.00350555	Up	1.40636	2.76779	-0.976774	0.0700353	0.243851	noDEG	1.40636	6.63116	-2.2373	4.32862e-08	2.13194e-07	Down
TRINITY_DN60884_c0_g1	10.1536	0.0001	16.6316	2.43012e-10	1.82957e-09	Up	0.0001	0.0001	0	1	1	noDEG	0.0001	10.1536	-16.6316	6.42018e-11	5.62453e-10	Down
TRINITY_DN89063_c1_g3	6.15463	0.206835	4.89512	6.162e-07	2.38308e-06	Up	0.049664	0.206835	-2.05821	0.417599	1	noDEG	0.049664	6.15463	-6.95333	2.14106e-07	9.24907e-07	Down
TRINITY_DN90781_c1_g1	7.67775	2.57625	1.57541	0.00893583	0.0153313	Up	1.72389	2.57625	-0.579608	0.518466	0.752609	noDEG	1.72389	7.67775	-2.15502	0.00129036	0.00273598	Down
TRINITY_DN87897_c1_g7	7.38968	0.0001	16.1732	3.65643e-13	4.88245e-12	Up	0.0001	0.0001	0	1	1	noDEG	0.0001	7.38968	-16.1732	8.88353e-14	1.39692e-12	Down
TRINITY_DN87897_c1_g1	14.8474	0.854784	4.11851	1.01775e-29	1.06614e-27	Up	0.311625	0.854784	-1.45575	0.139199	0.369519	noDEG	0.311625	14.8474	-5.57426	6.94953e-22	3.9685e-20	Down
TRINITY_DN75271_c2_g1	10.9262	0.0001	16.7374	3.25899e-12	3.58556e-11	Up	0.0001	0.0001	0	1	1	noDEG	0.0001	10.9262	-16.7374	7.25587e-13	9.49132e-12	Down
TRINITY_DN67489_c0_g3	5.42282	0.0001	15.7268	2.22552e-06	7.75495e-06	Up	0.0001	0.0001	0	1	1	noDEG	0.0001	5.42282	-15.7268	6.6476e-07	2.61657e-06	Down
TRINITY_DN79508_c0_g4	8.14037	0.0001	16.3128	2.01643e-08	1.03376e-07	Up	0.0001	0.0001	0	1	1	noDEG	0.0001	8.14037	-16.3128	5.4326e-09	3.20302e-08	Down
TRINITY_DN79508_c0_g5	9.01658	0.0001	16.4603	1.54211e-09	9.90843e-09	Up	0.0001	0.0001	0	1	1	noDEG	0.0001	9.01658	-16.4603	4.18927e-10	3.10088e-09	Down
TRINITY_DN79508_c0_g1	134.415	0.056782	11.209	4.13435e-20	1.77468e-18	Up	0.0001	0.056782	-9.14929	0.776978	1	noDEG	0.0001	134.415	-20.3583	4.00399e-24	2.87614e-22	Down
TRINITY_DN56207_c2_g3	7.61558	0.212049	5.16648	6.42965e-16	1.45146e-14	Up	0.544201	0.212049	1.35974	0.189414	0.441033	noDEG	0.544201	7.61558	-3.80674	1.00054e-16	2.73666e-15	Down
TRINITY_DN76303_c0_g1	5.95112	0.0150605	8.62625	6.173e-11	5.2171e-10	Up	0.0562454	0.0150605	1.90097	0.510513	1	noDEG	0.0562454	5.95112	-6.72528	3.92102e-15	8.05841e-14	Down
TRINITY_DN83035_c1_g1	17.8206	0.0361793	8.94416	1.09666e-11	1.08138e-10	Up	0.0001	0.0361793	-8.49902	0.776978	1	noDEG	0.0001	17.8206	-17.4432	8.45918e-15	1.62782e-13	Down
TRINITY_DN83035_c1_g3	5.20639	0.0001	15.668	8.02509e-12	8.14761e-11	Up	0.0001	0.0001	0	1	1	noDEG	0.0001	5.20639	-15.668	1.87202e-12	2.24718e-11	Down
TRINITY_DN65079_c0_g2	12.7966	1.55113	3.04437	1.06626e-14	1.93098e-13	Up	0.714184	1.55113	-1.11895	0.0308033	0.142727	noDEG	0.714184	12.7966	-4.16332	1.02751e-22	6.39688e-21	Down
TRINITY_DN72537_c1_g2	35.4667	1.01171	5.1316	9.94859e-19	3.53216e-17	Up	2.56155	1.01171	1.34023	0.145699	0.379572	noDEG	2.56155	35.4667	-3.79138	4.17165e-26	3.65597e-24	Down
TRINITY_DN72537_c1_g1	12.0496	4.75248	1.34223	1.78379e-05	5.27281e-05	Up	4.99863	4.75248	0.0728514	0.9892	0.996898	noDEG	4.99863	12.0496	-1.26938	0.000312522	0.000749069	Down
TRINITY_DN77583_c0_g1	5.96647	0.062343	6.58051	1.80446e-06	6.39148e-06	Up	0.101866	0.062343	0.708374	0.963224	1	noDEG	0.101866	5.96647	-5.87213	5.13167e-07	2.06357e-06	Down
TRINITY_DN51025_c0_g1	10.1751	0.0001	16.6347	6.97134e-10	4.78621e-09	Up	0.0001	0.0001	0	1	1	noDEG	0.0001	10.1751	-16.6347	1.8291e-10	1.45618e-09	Down
TRINITY_DN73610_c1_g1	8.80692	0.0001	16.4263	2.44299e-09	1.50682e-08	Up	0.0001	0.0001	0	1	1	noDEG	0.0001	8.80692	-16.4263	6.68014e-10	4.7431e-09	Down
TRINITY_DN65760_c2_g1	29.3171	0.35093	6.38442	1.75112e-45	4.78059e-43	Up	0.213907	0.35093	-0.714197	0.556802	0.778629	noDEG	0.213907	29.3171	-7.09861	6.08774e-43	1.77993e-40	Down
TRINITY_DN62187_c0_g3	157.305	51.8832	1.60023	7.19564e-28	6.59285e-26	Up	32.1138	51.8832	-0.692072	0.0614266	0.224	noDEG	32.1138	157.305	-2.2923	1.18503e-20	5.81954e-19	Down
TRINITY_DN70882_c2_g3	17.1652	0.0001	17.3891	4.10484e-10	2.95364e-09	Up	0.399544	0.0001	11.9641	0.228399	1	noDEG	0.399544	17.1652	-5.42499	1.13355e-09	7.68611e-09	Down
TRINITY_DN84471_c1_g2	10.4364	0.0112417	9.85855	1.73872e-14	3.0173e-13	Up	0.00930703	0.0112417	-0.27247	0.960567	1	noDEG	0.00930703	10.4364	-10.131	4.19816e-15	8.56808e-14	Down
TRINITY_DN50878_c0_g1	14.3787	0.0001	17.1336	6.54936e-11	5.51028e-10	Up	0.0001	0.0001	0	1	1	noDEG	0.0001	14.3787	-17.1336	1.68848e-11	1.66655e-10	Down
TRINITY_DN45039_c0_g1	10.1863	0.0616383	7.36859	4.59955e-08	2.19857e-07	Up	0.29299	0.0616383	2.24895	0.409571	1	noDEG	0.29299	10.1863	-5.11964	5.29352e-10	3.83525e-09	Down
TRINITY_DN53158_c1_g1	24.9799	3.35366	2.89696	4.11463e-12	4.43716e-11	Up	2.32351	3.35366	-0.529431	0.378594	0.642012	noDEG	2.32351	24.9799	-3.42639	8.45577e-14	1.33532e-12	Down
TRINITY_DN54721_c0_g1	6.11518	0.0001	15.9001	4.65033e-10	3.31016e-09	Up	0.0001	0.0001	0	1	1	noDEG	0.0001	6.11518	-15.9001	1.23657e-10	1.0197e-09	Down
TRINITY_DN87573_c3_g1	20.7287	8.74106	1.24575	7.56239e-12	7.71437e-11	Up	4.56258	8.74106	-0.937959	0.103781	0.310256	noDEG	4.56258	20.7287	-2.18371	2.55143e-17	7.74272e-16	Down
TRINITY_DN91977_c3_g3	62.099	0.0001	19.2442	2.96463e-18	9.84727e-17	Up	0.193213	0.0001	10.916	0.453145	1	noDEG	0.193213	62.099	-8.32823	2.00276e-21	1.08102e-19	Down
TRINITY_DN50852_c0_g1	22.2026	1.63731	3.76133	1.72864e-18	5.93935e-17	Up	5.12617	1.63731	1.64656	0.0237865	0.119749	noDEG	5.12617	22.2026	-2.11478	1.57923e-14	2.88028e-13	Down
TRINITY_DN71081_c0_g1	12.6479	0.0691437	7.51508	1.61897e-10	1.26301e-09	Up	0.0398803	0.0691437	-0.79392	0.760184	1	noDEG	0.0398803	12.6479	-8.309	5.69021e-11	5.03706e-10	Down
TRINITY_DN87002_c1_g1	10.0427	2.16114	2.21628	1.73089e-23	1.07544e-21	Up	4.41703	2.16114	1.03128	0.0191164	0.102962	noDEG	4.41703	10.0427	-1.185	3.08272e-16	7.72978e-15	Down
TRINITY_DN85533_c0_g2	6.03957	0.686233	3.13768	3.16475e-27	2.74776e-25	Up	0.411142	0.686233	-0.739062	0.293928	0.562084	noDEG	0.411142	6.03957	-3.87674	6.7049e-30	8.05425e-28	Down
TRINITY_DN63931_c1_g2	5.57364	0.0001	15.7663	1.1355e-10	9.13615e-10	Up	0.0001	0.0001	0	1	1	noDEG	0.0001	5.57364	-15.7663	2.60238e-11	2.47045e-10	Down
TRINITY_DN83202_c0_g6	6.97799	0.0126445	9.10815	6.26835e-13	7.99e-12	Up	0.0121456	0.0126445	-0.05808	0.96086	1	noDEG	0.0121456	6.97799	-9.16623	1.62651e-13	2.42457e-12	Down
TRINITY_DN64341_c0_g1	29.4389	10.9959	1.42076	0.000653609	0.00143013	Up	7.44956	10.9959	-0.561738	0.0631197	0.227859	noDEG	7.44956	29.4389	-1.9825	2.80699e-06	9.84732e-06	Down
TRINITY_DN94606_c7_g5	13.826	0.0001	17.077	4.59137e-10	3.27224e-09	Up	0.0001	0.0001	0	1	1	noDEG	0.0001	13.826	-17.077	1.21667e-10	1.00442e-09	Down
TRINITY_DN92932_c0_g3	6.70666	0.0001	16.0333	1.86617e-06	6.59726e-06	Up	0.0001	0.0001	0	1	1	noDEG	0.0001	6.70666	-16.0333	4.93649e-07	1.99143e-06	Down
TRINITY_DN65023_c1_g1	14.5958	4.46369	1.70925	4.93088e-05	0.000134263	Up	4.64426	4.46369	0.0572102	0.963966	0.987448	noDEG	4.64426	14.5958	-1.65204	1.80607e-06	6.56385e-06	Down
TRINITY_DN60319_c1_g2	36.8562	0.0001	18.4915	6.49163e-20	2.70846e-18	Up	0.0001	0.0001	0	1	1	noDEG	0.0001	36.8562	-18.4915	1.34584e-20	6.54329e-19	Down
TRINITY_DN39469_c0_g2	7.29011	3.05721	1.25372	0.00703435	0.0123823	Up	3.29801	3.05721	0.109377	0.987551	0.996352	noDEG	3.29801	7.29011	-1.14435	0.0103883	0.0180897	Down
TRINITY_DN53512_c0_g1	6.66768	0.0001	16.0249	2.74347e-08	1.37048e-07	Up	0.0001	0.0001	0	1	1	noDEG	0.0001	6.66768	-16.0249	7.77922e-09	4.4469e-08	Down
TRINITY_DN64810_c0_g1	5.17936	0.0001	15.6605	1.2385e-06	4.52383e-06	Up	0.0001	0.0001	0	1	1	noDEG	0.0001	5.17936	-15.6605	3.72773e-07	1.53865e-06	Down
TRINITY_DN70886_c3_g2	22.4776	0.05172	8.76355	8.77388e-12	8.83752e-11	Up	0.0001	0.05172	-9.01458	0.776978	1	noDEG	0.0001	22.4776	-17.7781	6.2743e-15	1.23684e-13	Down
TRINITY_DN70886_c3_g6	5.13576	0.0001	15.6483	5.82712e-13	7.47498e-12	Up	0.0001	0.0001	0	1	1	noDEG	0.0001	5.13576	-15.6483	1.43829e-13	2.16655e-12	Down
TRINITY_DN72966_c0_g2	5.13262	0.0806346	5.99215	9.16263e-09	5.03222e-08	Up	0.349362	0.0806346	2.11525	0.0678172	0.238736	noDEG	0.349362	5.13262	-3.8769	4.18061e-09	2.52172e-08	Down
TRINITY_DN63735_c2_g2	11.4283	0.0151988	9.55444	2.61986e-14	4.39554e-13	Up	0.0001	0.0151988	-7.24781	0.776978	1	noDEG	0.0001	11.4283	-16.8023	9.11383e-18	2.98696e-16	Down
TRINITY_DN48730_c0_g1	6.19096	0.0001	15.9179	3.18357e-09	1.91741e-08	Up	0.601095	0.0001	12.5534	0.0646138	1	noDEG	0.601095	6.19096	-3.3645	8.53514e-09	4.83958e-08	Down
TRINITY_DN85237_c0_g2	6.86635	0.0001	16.0673	5.00325e-12	5.29424e-11	Up	0.0001	0.0001	0	1	1	noDEG	0.0001	6.86635	-16.0673	1.25658e-12	1.56402e-11	Down
TRINITY_DN78174_c0_g4	69.4449	0.259577	8.06356	4.44642e-24	2.91588e-22	Up	1.1984	0.259577	2.20687	0.0997319	0.302978	noDEG	1.1984	69.4449	-5.85669	6.4993e-44	2.03275e-41	Down
TRINITY_DN78174_c0_g5	101.114	6.65122	3.92622	5.50379e-50	1.87103e-47	Up	12.8781	6.65122	0.953226	0.00762531	0.0545866	noDEG	12.8781	101.114	-2.97299	5.62385e-42	1.53626e-39	Down
TRINITY_DN63414_c2_g3	83.4216	0.162489	9.00394	4.84044e-16	1.11894e-14	Up	0.161947	0.162489	-0.00482032	0.955854	1	noDEG	0.161947	83.4216	-9.00876	7.1572e-17	2.00544e-15	Down
TRINITY_DN60137_c0_g2	15.4272	0.0001	17.2351	2.3105e-13	3.20666e-12	Up	0.0001	0.0001	0	1	1	noDEG	0.0001	15.4272	-17.2351	5.29017e-14	8.71169e-13	Down
TRINITY_DN64938_c1_g1	222.857	40.4298	2.46263	2.58874e-27	2.26353e-25	Up	69.6472	40.4298	0.784647	0.0713897	0.246709	noDEG	69.6472	222.857	-1.67798	1.20852e-20	5.92635e-19	Down
TRINITY_DN51836_c0_g1	22.8694	7.58111	1.59294	0.0300754	0.0449189	Up	6.49844	7.58111	-0.222315	0.316135	0.584936	noDEG	6.49844	22.8694	-1.81525	0.00066197	0.00148844	Down
TRINITY_DN53757_c2_g1	49.5552	11.4537	2.11322	1.76143e-11	1.66364e-10	Up	9.76887	11.4537	-0.229553	0.409937	0.669496	noDEG	9.76887	49.5552	-2.34277	9.3456e-15	1.78275e-13	Down
TRINITY_DN69312_c0_g1	54.9408	6.07782	3.17625	1.67254e-31	2.01757e-29	Up	7.13774	6.07782	0.231913	0.176379	0.423368	noDEG	7.13774	54.9408	-2.94434	5.45158e-29	6.10151e-27	Down
TRINITY_DN72638_c0_g1	14.0855	0.049267	8.15937	1.54323e-12	1.81448e-11	Up	0.204049	0.049267	2.05022	0.464052	1	noDEG	0.204049	14.0855	-6.10915	7.84785e-19	3.01085e-17	Down
TRINITY_DN72638_c0_g2	12.4849	0.0001	16.9298	9.88525e-13	1.20849e-11	Up	0.0001	0.0001	0	1	1	noDEG	0.0001	12.4849	-16.9298	2.35167e-13	3.3928e-12	Down
TRINITY_DN59595_c0_g6	9.43657	0.0243576	8.59775	7.83453e-12	7.97108e-11	Up	0.0001	0.0243576	-7.92823	0.776978	1	noDEG	0.0001	9.43657	-16.526	6.25342e-15	1.23301e-13	Down
TRINITY_DN136169_c0_g1	9.66784	0.0001	16.5609	7.01231e-10	4.81166e-09	Up	0.0001	0.0001	0	1	1	noDEG	0.0001	9.66784	-16.5609	1.69065e-10	1.35577e-09	Down
TRINITY_DN56564_c0_g2	8.91167	0.0001	16.4434	1.13988e-10	9.16686e-10	Up	0.0001	0.0001	0	1	1	noDEG	0.0001	8.91167	-16.4434	2.88921e-11	2.71342e-10	Down
TRINITY_DN39797_c0_g2	7.20002	0.369911	4.28275	5.30561e-09	3.05716e-08	Up	3.27427	0.369911	3.14593	1.75e-05	0.000479245	noDEG	3.27427	7.20002	-1.13683	0.00208293	0.00422859	Down
TRINITY_DN74890_c0_g3	22.4109	0.659495	5.08669	4.06062e-40	8.31771e-38	Up	0.826168	0.659495	0.325073	0.775657	0.903557	noDEG	0.826168	22.4109	-4.76162	6.34839e-40	1.54369e-37	Down
TRINITY_DN94851_c5_g1	36.4991	0.0001	18.4775	6.88687e-14	1.06532e-12	Up	0.0001	0.0001	0	1	1	noDEG	0.0001	36.4991	-18.4775	1.57984e-14	2.88103e-13	Down
TRINITY_DN76280_c0_g1	7.42354	0.0001	16.1798	2.78887e-10	2.07028e-09	Up	0.0001	0.0001	0	1	1	noDEG	0.0001	7.42354	-16.1798	6.94559e-11	6.03581e-10	Down
TRINITY_DN76280_c0_g2	17.9142	0.0001	17.4507	7.28193e-16	1.62877e-14	Up	0.0001	0.0001	0	1	1	noDEG	0.0001	17.9142	-17.4507	1.6e-16	4.21011e-15	Down
TRINITY_DN94134_c0_g2	10.8913	0.0001	16.7328	6.67905e-14	1.03606e-12	Up	0.0001	0.0001	0	1	1	noDEG	0.0001	10.8913	-16.7328	1.60983e-14	2.93263e-13	Down
TRINITY_DN86371_c0_g1	9.1544	0.980332	3.22312	0.000632305	0.0013872	Up	1.42397	0.980332	0.538572	0.181837	0.430869	noDEG	1.42397	9.1544	-2.68455	3.73506e-05	0.000106557	Down
TRINITY_DN47479_c0_g1	18.213	0.169141	6.7506	2.55355e-27	2.23398e-25	Up	0.155364	0.169141	-0.122578	0.76904	1	noDEG	0.155364	18.213	-6.87318	5.21225e-27	4.95795e-25	Down
TRINITY_DN67438_c0_g1	18.2665	0.0001	17.4788	2.49725e-17	7.17829e-16	Up	0.0001	0.0001	0	1	1	noDEG	0.0001	18.2665	-17.4788	5.39818e-18	1.83152e-16	Down
TRINITY_DN58751_c0_g1	5.11302	0.222323	4.52345	4.35292e-09	2.54987e-08	Up	0.479253	0.222323	1.10813	0.370233	0.634568	noDEG	0.479253	5.11302	-3.41532	9.35899e-09	5.26069e-08	Down
TRINITY_DN66096_c2_g2	25.4713	1.24566	4.35389	1.00738e-24	6.99715e-23	Up	1.27896	1.24566	0.0380646	0.938892	0.97666	noDEG	1.27896	25.4713	-4.31583	2.0888e-25	1.70686e-23	Down
TRINITY_DN93888_c4_g2	36.1326	1.49145	4.59852	3.32251e-18	1.09433e-16	Up	1.73406	1.49145	0.217438	0.682523	0.854606	noDEG	1.73406	36.1326	-4.38108	1.95041e-15	4.23355e-14	Down
TRINITY_DN94098_c4_g1	14.2669	1.33291	3.42003	4.15473e-07	1.65631e-06	Up	2.60692	1.33291	0.967772	0.279474	0.547397	noDEG	2.60692	14.2669	-2.45226	4.02012e-10	2.9873e-09	Down
TRINITY_DN67560_c1_g1	26.784	1.04347	4.68192	1.30171e-12	1.55253e-11	Up	1.18385	1.04347	0.182099	0.966201	0.988349	noDEG	1.18385	26.784	-4.49982	2.05526e-11	1.992e-10	Down
TRINITY_DN67560_c1_g2	59.7133	17.7816	1.74767	1.48752e-18	5.15497e-17	Up	10.6837	17.7816	-0.734977	0.0645968	0.231209	noDEG	10.6837	59.7133	-2.48264	1.9337e-21	1.04573e-19	Down
TRINITY_DN62773_c0_g3	18.9946	0.879579	4.43263	2.95812e-14	4.91436e-13	Up	3.863	0.879579	2.13484	0.000192381	0.00332198	noDEG	3.863	18.9946	-2.2978	4.4034e-19	1.75044e-17	Down
TRINITY_DN84649_c0_g1	11.1521	2.20539	2.33821	2.58695e-05	7.42973e-05	Up	0.853688	2.20539	-1.36926	0.00109432	0.0129452	noDEG	0.853688	11.1521	-3.70747	1.27041e-14	2.36074e-13	Down
TRINITY_DN53789_c1_g1	7.80764	1.72529	2.17805	1.02247e-06	3.79229e-06	Up	1.89624	1.72529	0.136306	0.915219	0.965518	noDEG	1.89624	7.80764	-2.04175	3.00243e-07	1.26143e-06	Down
TRINITY_DN79300_c0_g1	18.8749	0.805534	4.55038	4.58224e-15	8.85702e-14	Up	0.977065	0.805534	0.278508	0.855427	0.943156	noDEG	0.977065	18.8749	-4.27187	2.4769e-17	7.53265e-16	Down
TRINITY_DN62831_c0_g1	13.6941	1.62041	3.07912	1.46966e-11	1.41241e-10	Up	3.69798	1.62041	1.19038	0.00946884	0.0634863	noDEG	3.69798	13.6941	-1.88875	3.94523e-06	1.34773e-05	Down
TRINITY_DN79015_c1_g1	59.5813	21.2495	1.48743	0.0337303	0.0498289	Up	19.9452	21.2495	-0.0913825	0.741339	0.887602	noDEG	19.9452	59.5813	-1.57881	0.00736811	0.013299	Down
TRINITY_DN90604_c4_g1	10.3095	1.68068	2.61686	4.18341e-10	3.00547e-09	Up	1.39711	1.68068	-0.266598	0.501712	0.741083	noDEG	1.39711	10.3095	-2.88345	1.43169e-15	3.18136e-14	Down
TRINITY_DN89753_c1_g2	5.70813	0.0001	15.8007	5.05951e-08	2.39797e-07	Up	0.0001	0.0001	0	1	1	noDEG	0.0001	5.70813	-15.8007	1.44436e-08	7.81492e-08	Down
TRINITY_DN72919_c0_g1	52.7859	0.0439594	10.2298	4.51607e-41	9.77356e-39	Up	0.0116572	0.0439594	-1.91495	0.41686	1	noDEG	0.0116572	52.7859	-12.1447	2.58503e-24	1.90258e-22	Down
TRINITY_DN72919_c0_g2	7.72953	3.46382	1.15802	4.06278e-06	1.34974e-05	Up	1.42431	3.46382	-1.2821	0.0845107	0.274231	noDEG	1.42431	7.72953	-2.44012	7.11664e-16	1.66884e-14	Down
TRINITY_DN72919_c0_g5	10.2993	0.0220223	8.86936	1.86136e-12	2.15388e-11	Up	0.0217795	0.0220223	-0.0159943	0.961085	1	noDEG	0.0217795	10.2993	-8.88535	4.95341e-13	6.715e-12	Down
TRINITY_DN65420_c0_g4	13.5544	0.0001	17.0484	7.93388e-14	1.21338e-12	Up	0.0251213	0.0001	7.97277	0.850763	1	noDEG	0.0251213	13.5544	-9.07564	5.94573e-12	6.45207e-11	Down
TRINITY_DN71061_c0_g5	9.34019	0.0886477	6.71923	2.99681e-09	1.81417e-08	Up	0.0394697	0.0886477	-1.16734	0.711138	1	noDEG	0.0394697	9.34019	-7.88656	8.83628e-10	6.12278e-09	Down
TRINITY_DN93447_c0_g1	21.6481	4.8898	2.14639	1.07199e-08	5.80637e-08	Up	5.78956	4.8898	0.243676	0.609631	0.813123	noDEG	5.78956	21.6481	-1.90272	9.71122e-10	6.67693e-09	Down
TRINITY_DN88678_c1_g3	13.7305	0.0001	17.067	3.43182e-12	3.76027e-11	Up	0.0001	0.0001	0	1	1	noDEG	0.0001	13.7305	-17.067	7.6757e-13	9.99447e-12	Down
TRINITY_DN88678_c1_g1	11.4821	0.0001	16.809	2.51525e-10	1.88562e-09	Up	0.0001	0.0001	0	1	1	noDEG	0.0001	11.4821	-16.809	6.58877e-11	5.75684e-10	Down
TRINITY_DN70674_c1_g1	55.9313	7.12414	2.97287	3.8386e-25	2.76541e-23	Up	10.9262	7.12414	0.61701	0.076967	0.258772	noDEG	10.9262	55.9313	-2.35586	1.76589e-14	3.19678e-13	Down
TRINITY_DN80093_c0_g1	260.343	48.6902	2.41871	3.57092e-05	9.98272e-05	Up	65.2344	48.6902	0.422001	0.312302	0.581208	noDEG	65.2344	260.343	-1.99671	0.00043802	0.0010203	Down
TRINITY_DN65853_c0_g1	38.6073	0.072145	9.06376	7.17786e-13	9.04179e-12	Up	0.0001	0.072145	-9.49476	0.776978	1	noDEG	0.0001	38.6073	-18.5585	3.76513e-16	9.28491e-15	Down
TRINITY_DN63579_c0_g1	9.47073	0.16397	5.85197	4.04534e-12	4.36859e-11	Up	0.038842	0.16397	-2.07774	0.360936	1	noDEG	0.038842	9.47073	-7.92971	4.11607e-10	3.05208e-09	Down
TRINITY_DN85225_c2_g1	25.8503	11.9173	1.11713	0.00039739	0.000908322	Up	8.72213	11.9173	-0.4503	0.14848	0.383725	noDEG	8.72213	25.8503	-1.56743	6.7975e-08	3.22951e-07	Down
TRINITY_DN57948_c2_g1	7.65085	0.0001	16.2233	1.35917e-08	7.20983e-08	Up	0.0001	0.0001	0	1	1	noDEG	0.0001	7.65085	-16.2233	3.76441e-09	2.2943e-08	Down
TRINITY_DN80370_c1_g2	15.335	0.0001	17.2265	9.07763e-13	1.11835e-11	Up	0.0001	0.0001	0	1	1	noDEG	0.0001	15.335	-17.2265	2.25383e-13	3.26379e-12	Down
TRINITY_DN73046_c0_g1	6.54786	1.46989	2.15531	2.53285e-10	1.89811e-09	Up	1.64409	1.46989	0.161583	0.85706	0.943875	noDEG	1.64409	6.54786	-1.99373	4.7152e-07	1.90916e-06	Down
TRINITY_DN64620_c1_g1	6.302	0.05336	6.88391	2.78339e-09	1.69679e-08	Up	0.0253996	0.05336	-1.07095	0.722419	1	noDEG	0.0253996	6.302	-7.95486	8.31656e-10	5.79375e-09	Down
TRINITY_DN74525_c1_g1	7.59341	1.09121	2.79882	5.83567e-14	9.1503e-13	Up	1.82104	1.09121	0.738833	0.313618	0.5825	noDEG	1.82104	7.59341	-2.05999	6.7824e-12	7.26792e-11	Down
TRINITY_DN41290_c0_g2	6.6288	0.0001	16.0165	3.69393e-11	3.27187e-10	Up	0.0001	0.0001	0	1	1	noDEG	0.0001	6.6288	-16.0165	9.18056e-12	9.57061e-11	Down
TRINITY_DN88304_c0_g2	67.9072	7.66355	3.14748	4.90282e-25	3.49142e-23	Up	11.0833	7.66355	0.532304	0.16934	0.413592	noDEG	11.0833	67.9072	-2.61518	3.67439e-17	1.0823e-15	Down
TRINITY_DN75211_c0_g2	6.29456	0.0001	15.9418	3.84923e-11	3.39652e-10	Up	0.0146158	0.0001	7.19139	0.850763	1	noDEG	0.0146158	6.29456	-8.75043	1.27913e-09	8.5811e-09	Down
TRINITY_DN56711_c0_g3	41.8067	0.0225276	10.8578	1.88456e-23	1.16417e-21	Up	0.0220776	0.0225276	-0.0291125	0.946114	1	noDEG	0.0220776	41.8067	-10.8869	2.44543e-24	1.80295e-22	Down
TRINITY_DN77367_c4_g6	387.325	30.3036	3.67598	1.03721e-28	1.0023e-26	Up	34.2005	30.3036	0.174524	0.910556	0.963251	noDEG	34.2005	387.325	-3.50146	8.5988e-26	7.32496e-24	Down
TRINITY_DN77367_c4_g2	9.18456	0.0001	16.4869	3.31827e-09	1.99109e-08	Up	0.0001	0.0001	0	1	1	noDEG	0.0001	9.18456	-16.4869	8.23246e-10	5.73962e-09	Down
TRINITY_DN80643_c5_g1	10.1082	0.0526488	7.5849	1.93203e-22	1.07833e-20	Up	0.0789363	0.0526488	0.584289	0.734788	1	noDEG	0.0789363	10.1082	-7.00061	4.78469e-27	4.56143e-25	Down
TRINITY_DN47792_c0_g1	7.80556	0.438625	4.15344	1.213e-08	6.50159e-08	Up	1.26073	0.438625	1.5232	0.158924	0.398626	noDEG	1.26073	7.80556	-2.63025	0.00199531	0.00407043	Down
TRINITY_DN64909_c0_g1	17.6661	3.23995	2.44694	4.82762e-20	2.05037e-18	Up	2.64642	3.23995	-0.291929	0.287854	0.556042	noDEG	2.64642	17.6661	-2.73887	3.6377e-30	4.43542e-28	Down
TRINITY_DN70205_c0_g1	8.44145	0.0001	16.3652	8.16393e-12	8.27251e-11	Up	0.0001	0.0001	0	1	1	noDEG	0.0001	8.44145	-16.3652	1.99926e-12	2.3878e-11	Down
TRINITY_DN81327_c1_g2	7.63136	0.0001	16.2197	2.57239e-12	2.88932e-11	Up	0.0001	0.0001	0	1	1	noDEG	0.0001	7.63136	-16.2197	5.77441e-13	7.71326e-12	Down
TRINITY_DN44040_c0_g1	8.56502	0.863711	3.30984	2.91935e-08	1.44974e-07	Up	1.06115	0.863711	0.297003	0.793653	0.911874	noDEG	1.06115	8.56502	-3.01283	1.59163e-08	8.54043e-08	Down
TRINITY_DN78888_c0_g4	5.76491	1.84613	1.64279	0.000118624	0.00030032	Up	2.84252	1.84613	0.622662	0.218091	0.477481	noDEG	2.84252	5.76491	-1.02013	0.0324461	0.0498137	Down
TRINITY_DN74887_c1_g3	69.9838	0.047898	10.5128	3.22445e-20	1.40055e-18	Up	0.0718689	0.047898	0.585402	0.879117	1	noDEG	0.0718689	69.9838	-9.92744	1.34995e-25	1.12522e-23	Down
TRINITY_DN76630_c3_g1	5.0711	0.0001	15.63	1.89089e-13	2.67345e-12	Up	0.0001	0.0001	0	1	1	noDEG	0.0001	5.0711	-15.63	4.49801e-14	7.5036e-13	Down
TRINITY_DN77476_c3_g2	15.9407	0.0001	17.2824	1.88713e-12	2.18087e-11	Up	0.0561633	0.0001	9.13348	0.850763	1	noDEG	0.0561633	15.9407	-8.14887	1.0255e-10	8.60716e-10	Down
TRINITY_DN45734_c0_g1	23.7719	1.56505	3.92498	1.36255e-27	1.21248e-25	Up	1.82799	1.56505	0.224045	0.884234	0.953952	noDEG	1.82799	23.7719	-3.70093	3.59973e-28	3.78298e-26	Down
TRINITY_DN56582_c0_g2	6.70198	0.833779	3.00685	3.21627e-09	1.9353e-08	Up	0.546401	0.833779	-0.609705	0.265651	0.532593	noDEG	0.546401	6.70198	-3.61655	2.21445e-13	3.21223e-12	Down
TRINITY_DN83844_c0_g4	15.0176	0.0001	17.1963	1.90857e-18	6.51581e-17	Up	0.0224562	0.0001	7.81097	0.850763	1	noDEG	0.0224562	15.0176	-9.38533	3.80944e-16	9.38361e-15	Down
TRINITY_DN72850_c1_g3	5.24116	0.76203	2.78196	0.00137526	0.0028208	Up	0.131188	0.76203	-2.53821	0.110448	0.32189	noDEG	0.131188	5.24116	-5.32018	4.57361e-05	0.000128419	Down
TRINITY_DN72850_c1_g7	7.68311	0.0664182	6.85397	1.95158e-11	1.82917e-10	Up	0.0484407	0.0664182	-0.45536	0.532586	1	noDEG	0.0484407	7.68311	-7.30933	9.7162e-11	8.1933e-10	Down
TRINITY_DN69424_c1_g1	7.49826	0.0582728	7.00759	4.70885e-27	4.03826e-25	Up	0.0895234	0.0582728	0.619441	0.907915	0.962307	noDEG	0.0895234	7.49826	-6.38815	6.94007e-29	7.6867e-27	Down
TRINITY_DN77915_c1_g1	16.1947	1.38437	3.54823	3.21849e-30	3.49917e-28	Up	1.55542	1.38437	0.168074	0.945243	0.979297	noDEG	1.55542	16.1947	-3.38015	1.72832e-28	1.8634e-26	Down
TRINITY_DN88881_c1_g2	31.3931	3.01413	3.38063	2.32014e-36	3.7914e-34	Up	1.16701	3.01413	-1.36893	0.00217139	0.0218357	noDEG	1.16701	31.3931	-4.74956	1.3267e-20	6.45576e-19	Down
TRINITY_DN72706_c1_g3	11.5942	0.0001	16.823	8.84413e-17	2.3188e-15	Up	0.0001	0.0001	0	1	1	noDEG	0.0001	11.5942	-16.823	1.90909e-17	5.92855e-16	Down
TRINITY_DN80173_c1_g1	23.8196	0.0001	17.8618	6.50513e-17	1.7451e-15	Up	0.054218	0.0001	9.08263	0.850763	1	noDEG	0.054218	23.8196	-8.77916	9.07201e-15	1.73498e-13	Down
TRINITY_DN84953_c1_g1	110.953	18.9836	2.54712	6.72425e-16	1.51266e-14	Up	25.9096	18.9836	0.448735	0.270399	0.537773	noDEG	25.9096	110.953	-2.09838	2.56307e-11	2.43679e-10	Down
TRINITY_DN59801_c2_g1	17.6455	0.0001	17.4289	1.67184e-16	4.17566e-15	Up	0.0001	0.0001	0	1	1	noDEG	0.0001	17.6455	-17.4289	3.52381e-17	1.041e-15	Down
TRINITY_DN42493_c0_g1	9.76749	2.35094	2.05475	4.07774e-08	1.96976e-07	Up	4.58418	2.35094	0.963428	0.045872	0.185265	noDEG	4.58418	9.76749	-1.09132	0.00661468	0.0120293	Down
TRINITY_DN85107_c0_g1	50.8692	0.043883	10.1789	2.18983e-16	5.36279e-15	Up	0.0001	0.043883	-8.77752	0.776978	1	noDEG	0.0001	50.8692	-18.9564	4.59194e-20	2.07785e-18	Down
TRINITY_DN81928_c1_g2	9.10244	0.01553	9.19505	3.45689e-13	4.64107e-12	Up	0.0160483	0.01553	0.0473597	0.961028	1	noDEG	0.0160483	9.10244	-9.14769	8.94535e-14	1.40534e-12	Down
TRINITY_DN81928_c1_g3	5.97718	0.0001	15.8672	8.57943e-13	1.06291e-11	Up	0.0001	0.0001	0	1	1	noDEG	0.0001	5.97718	-15.8672	2.01914e-13	2.95278e-12	Down
TRINITY_DN68214_c4_g1	15.8504	1.71437	3.20877	1.13465e-06	4.17161e-06	Up	0.521075	1.71437	-1.71811	0.0861027	0.277286	noDEG	0.521075	15.8504	-4.92688	1.19919e-12	1.4974e-11	Down
TRINITY_DN91112_c1_g2	40.6262	4.39991	3.20686	3.473e-23	2.08923e-21	Up	11.8725	4.39991	1.43207	0.00752686	0.0541311	noDEG	11.8725	40.6262	-1.77479	8.09732e-10	5.65442e-09	Down
TRINITY_DN62071_c0_g4	54.3362	26.1924	1.05277	0.0161016	0.0259411	Up	22.897	26.1924	-0.193989	0.321645	0.590174	noDEG	22.897	54.3362	-1.24676	0.000581349	0.00132084	Down
TRINITY_DN78015_c1_g1	6.91637	0.0001	16.0777	7.01883e-12	7.20974e-11	Up	0.0001	0.0001	0	1	1	noDEG	0.0001	6.91637	-16.0777	1.49307e-12	1.83004e-11	Down
TRINITY_DN67903_c3_g1	14.7579	0.0001	17.1711	6.21912e-16	1.40809e-14	Up	0.0001	0.0001	0	1	1	noDEG	0.0001	14.7579	-17.1711	1.39683e-16	3.71972e-15	Down
TRINITY_DN63140_c0_g1	12.0516	0.280872	5.42317	1.40957e-10	1.1139e-09	Up	1.87173	0.280872	2.73639	0.0429369	0.177697	noDEG	1.87173	12.0516	-2.68678	1.23814e-11	1.2561e-10	Down
TRINITY_DN72250_c1_g4	97.7561	0.0001	19.8988	1.47707e-20	6.67538e-19	Up	0.0001	0.0001	0	1	1	noDEG	0.0001	97.7561	-19.8988	2.91749e-21	1.54203e-19	Down
TRINITY_DN59770_c0_g1	27.356	8.42176	1.69966	9.88047e-10	6.58908e-09	Up	11.2612	8.42176	0.419168	0.290189	0.558505	noDEG	11.2612	27.356	-1.2805	7.35409e-08	3.47053e-07	Down
TRINITY_DN79020_c0_g1	12.4431	0.0177642	9.45216	1.12559e-13	1.66983e-12	Up	0.0180562	0.0177642	0.0235242	0.961193	1	noDEG	0.0180562	12.4431	-9.42864	2.81093e-14	4.88323e-13	Down
TRINITY_DN58386_c0_g1	6.72163	0.0001	16.0365	1.09351e-08	5.91059e-08	Up	0.0001	0.0001	0	1	1	noDEG	0.0001	6.72163	-16.0365	3.04682e-09	1.89213e-08	Down
TRINITY_DN58193_c2_g2	6.53168	0.301334	4.43802	2.94778e-06	1.0047e-05	Up	0.0691207	0.301334	-2.12418	0.362411	1	noDEG	0.0691207	6.53168	-6.56219	1.26925e-06	4.74394e-06	Down
TRINITY_DN70718_c1_g1	8.53907	0.0001	16.3818	2.97181e-15	5.93689e-14	Up	0.0102576	0.0001	6.68055	0.850763	1	noDEG	0.0102576	8.53907	-9.70124	2.82897e-13	4.02117e-12	Down
TRINITY_DN68269_c2_g1	8.15314	0.910428	3.16274	4.60443e-06	1.51451e-05	Up	2.29836	0.910428	1.33599	0.0555594	0.209786	noDEG	2.29836	8.15314	-1.82675	0.0103309	0.0179962	Down
TRINITY_DN53760_c0_g1	5.81019	0.590534	3.29849	1.67454e-07	7.1974e-07	Up	0.360686	0.590534	-0.711277	0.387811	0.650113	noDEG	0.360686	5.81019	-4.00977	2.53087e-13	3.62952e-12	Down
TRINITY_DN88668_c0_g4	8.28902	0.0001	16.3389	8.08031e-12	8.19902e-11	Up	0.037239	0.0001	8.54067	0.850763	1	noDEG	0.037239	8.28902	-7.79824	3.62024e-10	2.71501e-09	Down
TRINITY_DN69215_c1_g2	5.12321	0.0001	15.6448	6.25024e-11	5.27739e-10	Up	0.0001	0.0001	0	1	1	noDEG	0.0001	5.12321	-15.6448	1.51644e-11	1.51243e-10	Down
TRINITY_DN81504_c2_g3	9.9759	0.170071	5.87424	2.27087e-06	7.89843e-06	Up	0.388098	0.170071	1.19028	0.556767	1	noDEG	0.388098	9.9759	-4.68395	1.63964e-07	7.24346e-07	Down
TRINITY_DN63553_c1_g5	27.8486	0.0719953	8.59548	5.06571e-11	4.36308e-10	Up	0.0001	0.0719953	-9.49176	0.776978	1	noDEG	0.0001	27.8486	-18.0872	5.1719e-14	8.52884e-13	Down
TRINITY_DN94996_c1_g1	8.24646	1.49596	2.4627	2.0642e-12	2.36714e-11	Up	2.1585	1.49596	0.528959	0.238146	0.501937	noDEG	2.1585	8.24646	-1.93375	1.68607e-16	4.41342e-15	Down
TRINITY_DN69255_c0_g1	48.4793	10.0836	2.26536	7.85691e-28	7.1742e-26	Up	17.936	10.0836	0.830848	0.123043	0.34388	noDEG	17.936	48.4793	-1.43451	1.94774e-09	1.25936e-08	Down
TRINITY_DN54194_c0_g1	5.50111	1.31238	2.06754	0.00775185	0.0134779	Up	1.34106	1.31238	0.0311901	0.636565	0.829853	noDEG	1.34106	5.50111	-2.03635	0.00353792	0.006839	Down
TRINITY_DN82073_c2_g1	18.6918	0.023584	9.63038	2.39975e-14	4.05714e-13	Up	0.0001	0.023584	-7.88166	0.776978	1	noDEG	0.0001	18.6918	-17.512	8.24713e-18	2.71911e-16	Down
TRINITY_DN62579_c0_g1	5.01945	0.0001	15.6152	3.04868e-09	1.84266e-08	Up	0.0001	0.0001	0	1	1	noDEG	0.0001	5.01945	-15.6152	8.1169e-10	5.66693e-09	Down
TRINITY_DN61531_c2_g4	33.4714	2.06489	4.01879	1.68348e-24	1.14027e-22	Up	5.09485	2.06489	1.30297	0.00692245	0.0510615	noDEG	5.09485	33.4714	-2.71582	2.40872e-19	9.90551e-18	Down
TRINITY_DN72900_c0_g4	15.3018	0.0001	17.2233	3.02707e-11	2.73177e-10	Up	0.0001	0.0001	0	1	1	noDEG	0.0001	15.3018	-17.2233	7.39545e-12	7.85669e-11	Down
TRINITY_DN72900_c0_g1	52.7084	16.1249	1.70874	0.00120812	0.00250823	Up	22.1381	16.1249	0.457235	0.412437	0.671784	noDEG	22.1381	52.7084	-1.2515	0.000162398	0.000410857	Down
TRINITY_DN88864_c2_g3	312.019	8.04953	5.27659	7.54609e-78	8.48529e-75	Up	9.46506	8.04953	0.233708	0.823136	0.927525	noDEG	9.46506	312.019	-5.04288	6.30043e-48	2.53291e-45	Down
TRINITY_DN49414_c0_g1	70.7671	30.559	1.21148	8.01751e-05	0.000209473	Up	22.8628	30.559	-0.418594	0.201917	0.457177	noDEG	22.8628	70.7671	-1.63008	4.9921e-06	1.67116e-05	Down
TRINITY_DN76304_c0_g3	10.9706	0.0001	16.7433	5.43493e-08	2.55923e-07	Up	0.0001	0.0001	0	1	1	noDEG	0.0001	10.9706	-16.7433	1.3156e-08	7.1738e-08	Down
TRINITY_DN52231_c0_g2	7.01756	2.82712	1.31164	0.0296346	0.0443992	Up	1.73069	2.82712	-0.707982	0.0892638	0.283333	noDEG	1.73069	7.01756	-2.01962	2.22924e-06	7.97058e-06	Down
TRINITY_DN67638_c0_g2	61.4293	5.72808	3.4228	1.9048e-05	5.59788e-05	Up	19.0846	5.72808	1.73629	0.033408	0.150629	noDEG	19.0846	61.4293	-1.68652	0.000385185	0.000907674	Down
TRINITY_DN65729_c1_g1	12.8382	0.267256	5.58608	3.89268e-17	1.08218e-15	Up	0.268463	0.267256	0.00650039	0.937752	0.976053	noDEG	0.268463	12.8382	-5.57958	5.11532e-23	3.28787e-21	Down
TRINITY_DN61453_c0_g1	6.25311	0.0001	15.9323	6.06624e-13	7.75266e-12	Up	0.0001	0.0001	0	1	1	noDEG	0.0001	6.25311	-15.9323	1.3993e-13	2.11416e-12	Down
TRINITY_DN75258_c1_g1	9.39617	0.0001	16.5198	4.19117e-14	6.78341e-13	Up	0.0001	0.0001	0	1	1	noDEG	0.0001	9.39617	-16.5198	8.93461e-15	1.71101e-13	Down
TRINITY_DN64355_c0_g1	6.05134	0.115083	5.71651	3.69589e-10	2.6817e-09	Up	0.262292	0.115083	1.1885	0.575349	1	noDEG	0.262292	6.05134	-4.52801	2.11692e-12	2.51687e-11	Down
TRINITY_DN72710_c0_g1	6.61356	0.0001	16.0131	1.62652e-12	1.9035e-11	Up	0.0001	0.0001	0	1	1	noDEG	0.0001	6.61356	-16.0131	3.74652e-13	5.1988e-12	Down
TRINITY_DN45608_c0_g1	5.54377	0.80243	2.78842	0.00681509	0.0120273	Up	1.10333	0.80243	0.459413	0.76409	0.898541	noDEG	1.10333	5.54377	-2.32901	0.00354794	0.00685705	Down
TRINITY_DN94449_c2_g2	38.087	9.28983	2.03557	5.35148e-13	6.9167e-12	Up	17.9309	9.28983	0.948721	0.0336892	0.151432	noDEG	17.9309	38.087	-1.08685	3.30191e-08	1.66474e-07	Down
TRINITY_DN61737_c0_g1	7.60843	0.925511	3.03928	8.49926e-15	1.5663e-13	Up	0.421553	0.925511	-1.13453	0.184626	0.434579	noDEG	0.421553	7.60843	-4.17381	2.95408e-17	8.86209e-16	Down
TRINITY_DN62235_c4_g1	5.94742	0.568712	3.38649	2.95449e-07	1.21184e-06	Up	1.06005	0.568712	0.898366	0.943557	0.978779	noDEG	1.06005	5.94742	-2.48813	1.92194e-07	8.38045e-07	Down
TRINITY_DN83015_c0_g1	327.035	50.2815	2.70134	7.61755e-10	5.19042e-09	Up	41.7587	50.2815	-0.26795	0.807961	0.91907	noDEG	41.7587	327.035	-2.96929	3.176e-09	1.96569e-08	Down
TRINITY_DN85554_c3_g1	98.2924	14.6381	2.74736	1.34679e-08	7.15056e-08	Up	16.8045	14.6381	0.199123	0.839574	0.935843	noDEG	16.8045	98.2924	-2.54823	6.71253e-09	3.88786e-08	Down
TRINITY_DN82830_c1_g5	6.38553	0.0001	15.9625	7.96899e-07	3.01612e-06	Up	0.0584887	0.0001	9.19201	0.850763	1	noDEG	0.0584887	6.38553	-6.7705	4.10472e-06	1.39718e-05	Down
TRINITY_DN91168_c1_g1	46.2847	8.88201	2.38158	1.07443e-09	7.11438e-09	Up	7.29904	8.88201	-0.283178	0.45025	0.70236	noDEG	7.29904	46.2847	-2.66476	1.36594e-23	9.38848e-22	Down
TRINITY_DN91168_c1_g2	24.2531	0.0719953	8.39605	9.49699e-11	7.75412e-10	Up	0.0001	0.0719953	-9.49176	0.776978	1	noDEG	0.0001	24.2531	-17.8878	9.99828e-14	1.55599e-12	Down
TRINITY_DN83445_c0_g4	31.7302	0.0001	18.2755	8.4933e-14	1.29169e-12	Up	0.0001	0.0001	0	1	1	noDEG	0.0001	31.7302	-18.2755	1.83921e-14	3.31788e-13	Down
TRINITY_DN87458_c0_g3	10.6335	1.48571	2.83938	0.000594842	0.00131237	Up	2.18068	1.48571	0.55362	0.655676	0.841476	noDEG	2.18068	10.6335	-2.28576	0.000952126	0.00207532	Down
TRINITY_DN85035_c2_g3	9.49141	3.40818	1.47762	3.07263e-05	8.69709e-05	Up	4.16657	3.40818	0.289859	0.691182	0.858945	noDEG	4.16657	9.49141	-1.18776	0.000737077	0.00164426	Down
TRINITY_DN85035_c2_g1	12.3133	0.275883	5.48001	6.0796e-11	5.1452e-10	Up	0.659323	0.275883	1.25693	0.363929	0.629419	noDEG	0.659323	12.3133	-4.22308	1.82736e-10	1.45494e-09	Down
TRINITY_DN65792_c0_g1	9.26598	3.44693	1.42663	0.0132523	0.0217481	Up	3.84503	3.44693	0.157685	0.893419	0.956891	noDEG	3.84503	9.26598	-1.26895	0.0138488	0.0233691	Down
TRINITY_DN87555_c1_g1	8.44266	0.0001	16.3654	7.78398e-15	1.44449e-13	Up	0.0001	0.0001	0	1	1	noDEG	0.0001	8.44266	-16.3654	1.57923e-15	3.47926e-14	Down
TRINITY_DN87555_c1_g4	17.546	1.05879	4.05066	3.47037e-26	2.76115e-24	Up	1.26091	1.05879	0.252048	0.549056	0.773282	noDEG	1.26091	17.546	-3.79861	2.38869e-29	2.7586e-27	Down
TRINITY_DN87555_c1_g5	17.1461	0.0001	17.3875	2.49436e-11	2.28853e-10	Up	0.0001	0.0001	0	1	1	noDEG	0.0001	17.1461	-17.3875	6.05705e-12	6.55867e-11	Down
TRINITY_DN62145_c1_g1	9.23489	0.108941	6.40548	1.83479e-13	2.60146e-12	Up	0.482894	0.108941	2.14816	0.186541	0.437225	noDEG	0.482894	9.23489	-4.25732	2.35972e-13	3.40268e-12	Down
TRINITY_DN84176_c0_g2	42.408	7.47817	2.50358	7.17442e-30	7.59968e-28	Up	13.1776	7.47817	0.817326	0.0526064	0.202618	noDEG	13.1776	42.408	-1.68625	6.0058e-09	3.50989e-08	Down
TRINITY_DN67717_c0_g5	6.19348	0.037207	7.37903	1.07565e-08	5.82461e-08	Up	0.0001	0.037207	-8.53943	0.776978	1	noDEG	0.0001	6.19348	-15.9185	2.50659e-11	2.38816e-10	Down
TRINITY_DN70890_c1_g1	77.3026	31.9519	1.27462	1.22887e-10	9.82593e-10	Up	29.632	31.9519	-0.108741	0.435354	0.690289	noDEG	29.632	77.3026	-1.38336	8.28818e-14	1.31202e-12	Down
TRINITY_DN48876_c0_g1	18.3848	0.667908	4.78272	3.86908e-21	1.88015e-19	Up	0.492825	0.667908	-0.438574	0.679163	0.852925	noDEG	0.492825	18.3848	-5.22129	9.62063e-21	4.78525e-19	Down
TRINITY_DN72142_c1_g2	9.49428	0.0001	16.5348	1.62144e-12	1.89839e-11	Up	0.0001	0.0001	0	1	1	noDEG	0.0001	9.49428	-16.5348	4.03203e-13	5.56553e-12	Down
TRINITY_DN68127_c1_g4	6.42827	0.0001	15.9721	1.41478e-11	1.36444e-10	Up	0.0281691	0.0001	8.13797	0.850763	1	noDEG	0.0281691	6.42827	-7.83417	5.71367e-10	4.11065e-09	Down
TRINITY_DN73077_c0_g1	11.8762	0.0001	16.8577	2.21663e-14	3.77255e-13	Up	0.0001	0.0001	0	1	1	noDEG	0.0001	11.8762	-16.8577	5.12253e-15	1.02871e-13	Down
TRINITY_DN83160_c0_g4	58.6445	15.4429	1.92505	1.20468e-07	5.31734e-07	Up	11.5633	15.4429	-0.417395	0.0929643	0.290327	noDEG	11.5633	58.6445	-2.34244	2.60834e-11	2.47528e-10	Down
TRINITY_DN78048_c0_g1	103.557	39.3839	1.39475	8.96495e-08	4.05589e-07	Up	35.6414	39.3839	-0.144053	0.403347	0.663599	noDEG	35.6414	103.557	-1.5388	2.11308e-10	1.66254e-09	Down
TRINITY_DN78048_c0_g4	82.6091	39.3182	1.0711	2.16684e-11	2.01307e-10	Up	29.1577	39.3182	-0.431321	0.12884	0.353174	noDEG	29.1577	82.6091	-1.50243	8.67526e-17	2.3963e-15	Down
TRINITY_DN58277_c0_g1	5.01026	0.0001	15.6126	7.34756e-10	5.02348e-09	Up	0.0001	0.0001	0	1	1	noDEG	0.0001	5.01026	-15.6126	1.8682e-10	1.48426e-09	Down
TRINITY_DN83673_c1_g1	25.3021	5.99291	2.07793	6.86451e-12	7.06658e-11	Up	2.03125	5.99291	-1.56089	0.00721241	0.0524949	noDEG	2.03125	25.3021	-3.63882	1.48389e-33	2.29735e-31	Down
TRINITY_DN88660_c0_g2	5.28943	0.0001	15.6908	3.30929e-06	1.11754e-05	Up	0.0001	0.0001	0	1	1	noDEG	0.0001	5.28943	-15.6908	9.81824e-07	3.74371e-06	Down
TRINITY_DN61630_c2_g1	8.83395	0.0287403	8.26384	5.40125e-10	3.79212e-09	Up	1.10076	0.0287403	5.25929	0.00296953	0.0275803	noDEG	1.10076	8.83395	-3.00455	5.82198e-15	1.1553e-13	Down
TRINITY_DN89676_c2_g1	37.2421	10.2759	1.85767	4.89539e-34	6.95378e-32	Up	13.4285	10.2759	0.386036	0.607734	0.81183	noDEG	13.4285	37.2421	-1.47163	2.72746e-36	5.17147e-34	Down
TRINITY_DN54994_c0_g2	6.2877	1.43368	2.13281	7.82164e-06	2.46599e-05	Up	1.40903	1.43368	-0.0250242	0.836218	0.934251	noDEG	1.40903	6.2877	-2.15783	6.10495e-05	0.00016732	Down
TRINITY_DN57351_c0_g1	15.3302	1.0595	3.85492	7.58573e-10	5.17049e-09	Up	2.04257	1.0595	0.947006	0.23399	0.496886	noDEG	2.04257	15.3302	-2.90792	1.27036e-08	6.94956e-08	Down
TRINITY_DN41351_c0_g1	57.0709	0.025227	11.1436	1.56382e-20	7.03778e-19	Up	0.0146266	0.025227	-0.786376	0.960512	1	noDEG	0.0146266	57.0709	-11.9299	3.22733e-21	1.69738e-19	Down
TRINITY_DN58421_c2_g1	129.608	0.0136791	13.2099	1.09334e-25	8.30059e-24	Up	0.0124902	0.0136791	-0.131173	0.960512	1	noDEG	0.0124902	129.608	-13.3411	1.96166e-26	1.76174e-24	Down
TRINITY_DN45443_c0_g2	8.00749	0.0001	16.2891	1.47906e-13	2.14316e-12	Up	0.0001	0.0001	0	1	1	noDEG	0.0001	8.00749	-16.2891	2.98156e-14	5.15392e-13	Down
TRINITY_DN90922_c1_g2	8.90793	0.0001	16.4428	3.31872e-12	3.64586e-11	Up	0.0001	0.0001	0	1	1	noDEG	0.0001	8.90793	-16.4428	8.29925e-13	1.07245e-11	Down
TRINITY_DN64517_c0_g1	11.8515	1.52004	2.96289	3.06065e-08	1.51504e-07	Up	0.830282	1.52004	-0.872438	0.247079	0.512598	noDEG	0.830282	11.8515	-3.83532	2.08708e-12	2.48365e-11	Down
TRINITY_DN66192_c3_g3	9.8442	0.0682723	7.17183	2.93916e-10	2.17253e-09	Up	0.137841	0.0682723	1.01364	0.844977	1	noDEG	0.137841	9.8442	-6.15819	6.0282e-11	5.31143e-10	Down
TRINITY_DN66192_c3_g1	17.0861	0.0001	17.3825	9.14058e-11	7.48669e-10	Up	0.0001	0.0001	0	1	1	noDEG	0.0001	17.0861	-17.3825	2.33711e-11	2.24008e-10	Down
TRINITY_DN53519_c0_g1	5.87072	1.10486	2.40967	2.96957e-06	1.01136e-05	Up	2.65457	1.10486	1.26461	0.115649	0.331259	noDEG	2.65457	5.87072	-1.14506	0.0046089	0.00869355	Down
TRINITY_DN59493_c4_g7	8.10643	1.02919	2.97756	1.90064e-08	9.79863e-08	Up	0.423563	1.02919	-1.28086	0.135037	0.363064	noDEG	0.423563	8.10643	-4.25842	5.62682e-11	4.98768e-10	Down
TRINITY_DN88277_c1_g3	10.8535	2.55458	2.08699	0.00683022	0.0120525	Up	4.89733	2.55458	0.938908	0.233214	0.495883	noDEG	4.89733	10.8535	-1.14809	0.0169939	0.0280592	Down
TRINITY_DN55605_c0_g2	13.4776	1.31841	3.35369	5.32258e-16	1.22091e-14	Up	2.19592	1.31841	0.736029	0.312767	0.581618	noDEG	2.19592	13.4776	-2.61766	5.43433e-09	3.20383e-08	Down
TRINITY_DN56526_c0_g1	12.0193	0.31964	5.23276	1.68057e-15	3.5237e-14	Up	0.244873	0.31964	-0.384415	0.746232	1	noDEG	0.244873	12.0193	-5.61718	4.74503e-16	1.1489e-14	Down
TRINITY_DN57224_c0_g2	8.4673	0.0001	16.3696	3.87264e-13	5.14766e-12	Up	0.113787	0.0001	10.1521	0.516752	1	noDEG	0.113787	8.4673	-6.2175	1.32508e-13	2.01309e-12	Down
TRINITY_DN64917_c0_g2	10.5822	0.0001	16.6913	1.92872e-11	1.8091e-10	Up	0.0001	0.0001	0	1	1	noDEG	0.0001	10.5822	-16.6913	4.60022e-12	5.10674e-11	Down
TRINITY_DN67550_c0_g2	51.7241	0.442791	6.86807	1.62288e-27	1.43698e-25	Up	0.55343	0.442791	0.321775	0.736838	0.884974	noDEG	0.55343	51.7241	-6.54629	1.66077e-34	2.75916e-32	Down
TRINITY_DN89134_c1_g1	5.57627	0.0001	15.767	1.37251e-08	7.27509e-08	Up	0.0937697	0.0001	9.87298	0.68073	1	noDEG	0.0937697	5.57627	-5.89403	4.1968e-07	1.71594e-06	Down
TRINITY_DN77965_c1_g2	15.6761	3.20533	2.29002	1.21791e-12	1.46202e-11	Up	3.12	3.20533	-0.0389234	0.724026	0.877341	noDEG	3.12	15.6761	-2.32895	1.67224e-12	2.02865e-11	Down
TRINITY_DN75654_c0_g3	10.0721	0.0001	16.62	5.85638e-15	1.1101e-13	Up	0.0001	0.0001	0	1	1	noDEG	0.0001	10.0721	-16.62	1.36106e-15	3.03588e-14	Down
TRINITY_DN63759_c0_g1	6.05234	0.204457	4.88762	2.19913e-06	7.6703e-06	Up	0.579663	0.204457	1.50342	0.380221	1	noDEG	0.579663	6.05234	-3.38421	1.21091e-06	4.54263e-06	Down
TRINITY_DN57938_c0_g1	18.5447	0.245516	6.23904	8.14641e-73	7.57183e-70	Up	0.181199	0.245516	-0.438243	0.406418	0.6663	noDEG	0.181199	18.5447	-6.67729	4.56729e-71	5.89792e-68	Down
TRINITY_DN59252_c0_g2	7.28327	0.0001	16.1523	1.29844e-07	5.6932e-07	Up	0.0001	0.0001	0	1	1	noDEG	0.0001	7.28327	-16.1523	3.734e-08	1.86194e-07	Down
TRINITY_DN70999_c0_g7	9.93219	0.0307256	8.33653	3.43624e-09	2.05551e-08	Up	0.0001	0.0307256	-8.2633	0.776978	1	noDEG	0.0001	9.93219	-16.5998	6.334e-12	6.82907e-11	Down
TRINITY_DN94277_c0_g1	18.4184	0.0001	17.4908	8.77144e-14	1.32984e-12	Up	0.0001	0.0001	0	1	1	noDEG	0.0001	18.4184	-17.4908	2.02359e-14	3.62365e-13	Down
TRINITY_DN89481_c1_g1	9.13839	2.95501	1.62878	1.82862e-09	1.15677e-08	Up	1.27758	2.95501	-1.20975	0.00343235	0.0306619	noDEG	1.27758	9.13839	-2.83853	2.10668e-34	3.4662e-32	Down
TRINITY_DN81182_c0_g4	14.2474	0.0001	17.1203	9.93754e-13	1.21433e-11	Up	0.257793	0.0001	11.332	0.391169	1	noDEG	0.257793	14.2474	-5.78834	1.34404e-14	2.4843e-13	Down
TRINITY_DN64710_c1_g4	12.6545	0.149263	6.40565	4.96428e-16	1.14575e-14	Up	0.091727	0.149263	-0.702438	0.546715	0.771458	noDEG	0.091727	12.6545	-7.10809	1.24111e-16	3.3379e-15	Down
TRINITY_DN47624_c0_g1	21.6203	0.0001	17.722	4.88172e-13	6.35998e-12	Up	0.0001	0.0001	0	1	1	noDEG	0.0001	21.6203	-17.722	9.58947e-14	1.49839e-12	Down
TRINITY_DN91303_c2_g2	15.4027	2.37897	2.69478	0.00118439	0.00246448	Up	1.01829	2.37897	-1.22419	0.149357	0.384972	noDEG	1.01829	15.4027	-3.91897	1.87657e-07	8.19958e-07	Down
TRINITY_DN86421_c0_g1	7.08453	0.0001	16.1124	1.70577e-07	7.31498e-07	Up	0.0001	0.0001	0	1	1	noDEG	0.0001	7.08453	-16.1124	5.00913e-08	2.43864e-07	Down
TRINITY_DN57377_c0_g1	12.814	0.0001	16.9674	1.47917e-11	1.42041e-10	Up	0.230992	0.0001	11.1736	0.0870408	1	noDEG	0.230992	12.814	-5.79374	1.30421e-13	1.98564e-12	Down
TRINITY_DN58150_c0_g1	19.0032	0.0001	17.5359	2.22181e-12	2.53001e-11	Up	0.110663	0.0001	10.112	0.396898	1	noDEG	0.110663	19.0032	-7.42392	1.90479e-12	2.28298e-11	Down
TRINITY_DN63097_c0_g3	5.86923	0.0001	15.8409	6.81742e-08	3.15253e-07	Up	0.0001	0.0001	0	1	1	noDEG	0.0001	5.86923	-15.8409	1.85081e-08	9.81195e-08	Down
TRINITY_DN53004_c0_g1	25.65	1.34078	4.25782	3.57818e-21	1.74511e-19	Up	0.331759	1.34078	-2.01486	0.039266	0.167425	noDEG	0.331759	25.65	-6.27268	2.74356e-23	1.82181e-21	Down
TRINITY_DN69514_c2_g3	13.6984	0.0001	17.0637	2.1064e-10	1.60585e-09	Up	0.370036	0.0001	11.8534	0.233223	1	noDEG	0.370036	13.6984	-5.2102	2.85203e-11	2.68264e-10	Down
TRINITY_DN94826_c4_g2	21.419	5.90749	1.85827	1.26964e-10	1.01278e-09	Up	5.74252	5.90749	-0.0408609	0.81055	0.920522	noDEG	5.74252	21.419	-1.89913	7.80651e-06	2.5175e-05	Down
TRINITY_DN83250_c2_g1	13.6646	3.41843	1.99904	8.7444e-09	4.82527e-08	Up	6.69678	3.41843	0.970133	0.0275773	0.132647	noDEG	6.69678	13.6646	-1.0289	0.00507906	0.00949893	Down
TRINITY_DN80003_c1_g6	5.19259	0.0001	15.6642	5.94098e-11	5.04115e-10	Up	0.0001	0.0001	0	1	1	noDEG	0.0001	5.19259	-15.6642	1.4848e-11	1.48425e-10	Down
TRINITY_DN68204_c1_g1	7.29832	0.0001	16.1553	6.81572e-14	1.05543e-12	Up	0.0118672	0.0001	6.89084	0.850763	1	noDEG	0.0118672	7.29832	-9.26444	4.43817e-12	4.94326e-11	Down
TRINITY_DN94678_c3_g3	5.37784	0.171462	4.97107	0.000100512	0.000257811	Up	0.575196	0.171462	1.74616	0.308768	1	noDEG	0.575196	5.37784	-3.2249	0.000213177	0.000527264	Down
TRINITY_DN75310_c0_g4	11.1856	1.38561	3.01305	2.3684e-17	6.83948e-16	Up	1.5502	1.38561	0.161937	0.914634	0.96525	noDEG	1.5502	11.1856	-2.85112	1.70163e-20	8.15904e-19	Down
TRINITY_DN63590_c0_g2	137.167	2.60005	5.72125	2.64392e-37	4.57629e-35	Up	1.21628	2.60005	-1.09606	0.144805	0.378062	noDEG	1.21628	137.167	-6.81732	2.37183e-39	5.50811e-37	Down
TRINITY_DN77840_c4_g1	11.807	0.833233	3.82478	1.26478e-28	1.21635e-26	Up	0.67275	0.833233	-0.308649	0.762382	0.897848	noDEG	0.67275	11.807	-4.13343	2.3149e-30	2.88866e-28	Down
TRINITY_DN72830_c0_g1	7.38985	0.278689	4.72882	5.17464e-10	3.64668e-09	Up	1.98852	0.278689	2.83497	0.00296539	0.0275611	noDEG	1.98852	7.38985	-1.89385	2.10656e-06	7.56226e-06	Down
TRINITY_DN63647_c0_g2	6.02202	1.7417	1.78975	2.88364e-07	1.18541e-06	Up	2.29167	1.7417	0.395907	0.410065	0.669602	noDEG	2.29167	6.02202	-1.39385	0.00030115	0.000724082	Down
TRINITY_DN63647_c0_g6	5.49094	0.0001	15.7448	4.21191e-07	1.67777e-06	Up	0.0001	0.0001	0	1	1	noDEG	0.0001	5.49094	-15.7448	1.20414e-07	5.45178e-07	Down
TRINITY_DN53418_c0_g1	5.33949	0.0001	15.7044	4.39776e-08	2.1114e-07	Up	0.0001	0.0001	0	1	1	noDEG	0.0001	5.33949	-15.7044	1.20718e-08	6.63352e-08	Down
TRINITY_DN81667_c1_g1	8.17021	3.10198	1.39718	1.25489e-05	3.80925e-05	Up	1.35312	3.10198	-1.19691	0.000267153	0.00431008	noDEG	1.35312	8.17021	-2.59409	2.18488e-13	3.1742e-12	Down
TRINITY_DN83755_c0_g1	10.0469	2.20889	2.18535	3.04393e-06	1.03486e-05	Up	2.36632	2.20889	0.0993243	0.914578	0.965214	noDEG	2.36632	10.0469	-2.08603	6.67984e-06	2.18161e-05	Down
TRINITY_DN50187_c0_g2	5.69862	0.0001	15.7983	5.43281e-09	3.12184e-08	Up	0.0001	0.0001	0	1	1	noDEG	0.0001	5.69862	-15.7983	1.50192e-09	9.9334e-09	Down
TRINITY_DN66846_c0_g2	87.4957	0.177252	8.94726	7.58374e-31	8.71036e-29	Up	0.0300717	0.177252	-2.55933	0.400927	1	noDEG	0.0300717	87.4957	-11.5066	8.97401e-20	3.91223e-18	Down
TRINITY_DN78267_c2_g5	15.2603	0.0001	17.2194	2.29944e-11	2.12473e-10	Up	0.0569563	0.0001	9.15371	0.850763	1	noDEG	0.0569563	15.2603	-8.06571	6.7436e-10	4.78398e-09	Down
TRINITY_DN78267_c2_g4	45.5329	0.161408	8.14005	2.52027e-13	3.47113e-12	Up	0.279675	0.161408	0.793041	0.623973	1	noDEG	0.279675	45.5329	-7.34701	3.26157e-20	1.50503e-18	Down
TRINITY_DN78267_c2_g1	6.91411	0.0001	16.0773	1.20556e-10	9.65543e-10	Up	0.0001	0.0001	0	1	1	noDEG	0.0001	6.91411	-16.0773	2.49187e-11	2.37626e-10	Down
TRINITY_DN78267_c2_g3	166.82	0.181945	9.84057	1.52533e-07	6.60429e-07	Up	0.0001	0.181945	-10.8293	0.0809316	1	noDEG	0.0001	166.82	-20.6699	3.87234e-31	5.06575e-29	Down
TRINITY_DN78267_c2_g2	7.77811	0.0001	16.2471	1.47044e-08	7.75022e-08	Up	0.0001	0.0001	0	1	1	noDEG	0.0001	7.77811	-16.2471	3.21698e-09	1.98903e-08	Down
TRINITY_DN86613_c0_g2	44.7697	0.062247	9.4903	5.42032e-14	8.56825e-13	Up	0.059776	0.062247	-0.0584379	0.96086	1	noDEG	0.059776	44.7697	-9.54874	1.3401e-14	2.47835e-13	Down
TRINITY_DN86613_c0_g1	213.424	0.140448	10.5695	3.40783e-24	2.2541e-22	Up	0.155793	0.140448	0.149598	0.948743	1	noDEG	0.155793	213.424	-10.4199	4.19053e-25	3.32235e-23	Down
TRINITY_DN76955_c1_g4	7.28912	0.0001	16.1535	9.46397e-08	4.26152e-07	Up	0.0001	0.0001	0	1	1	noDEG	0.0001	7.28912	-16.1535	2.74867e-08	1.40839e-07	Down
TRINITY_DN90381_c0_g1	22.5843	0.115473	7.61162	7.01329e-12	7.20452e-11	Up	0.405167	0.115473	1.81096	0.306447	1	noDEG	0.405167	22.5843	-5.80066	9.7409e-20	4.22387e-18	Down
TRINITY_DN63275_c0_g1	7.16423	0.0001	16.1285	1.49387e-12	1.7625e-11	Up	0.0001	0.0001	0	1	1	noDEG	0.0001	7.16423	-16.1285	3.52423e-13	4.91957e-12	Down
TRINITY_DN67944_c2_g3	5.27916	0.0001	15.688	2.05939e-13	2.88883e-12	Up	0.0336057	0.0001	8.39256	0.677659	1	noDEG	0.0336057	5.27916	-7.29546	6.87101e-12	7.35132e-11	Down
TRINITY_DN67944_c2_g2	23.4133	0.0001	17.837	7.98374e-17	2.10973e-15	Up	0.0001	0.0001	0	1	1	noDEG	0.0001	23.4133	-17.837	1.71454e-17	5.36838e-16	Down
TRINITY_DN75722_c0_g8	14.4865	0.0001	17.1443	4.77976e-11	4.14059e-10	Up	0.0001	0.0001	0	1	1	noDEG	0.0001	14.4865	-17.1443	1.21797e-11	1.2374e-10	Down
TRINITY_DN65608_c0_g1	5.62172	0.0001	15.7787	7.54291e-08	3.46281e-07	Up	0.0001	0.0001	0	1	1	noDEG	0.0001	5.62172	-15.7787	2.12602e-08	1.11415e-07	Down
TRINITY_DN69014_c0_g1	5.2202	0.641391	3.02483	4.56309e-08	2.1827e-07	Up	1.44095	0.641391	1.16775	0.782987	0.907015	noDEG	1.44095	5.2202	-1.85708	1.00795e-05	3.18572e-05	Down
TRINITY_DN63511_c1_g1	16.3614	0.0001	17.3199	3.82182e-18	1.24426e-16	Up	0.0210874	0.0001	7.72024	0.850763	1	noDEG	0.0210874	16.3614	-9.5997	6.94798e-16	1.63356e-14	Down
TRINITY_DN55017_c0_g2	14.7848	5.0399	1.55265	8.07772e-08	3.68602e-07	Up	7.32991	5.0399	0.540401	0.206167	0.462493	noDEG	7.32991	14.7848	-1.01225	4.20959e-05	0.000118936	Down
TRINITY_DN59652_c0_g2	8.32774	0.0001	16.3456	1.53687e-12	1.80807e-11	Up	0.0001	0.0001	0	1	1	noDEG	0.0001	8.32774	-16.3456	3.82745e-13	5.30181e-12	Down
TRINITY_DN84743_c0_g1	20.632	0.0001	17.6545	2.1097e-13	2.95321e-12	Up	0.0001	0.0001	0	1	1	noDEG	0.0001	20.632	-17.6545	4.96303e-14	8.21309e-13	Down
TRINITY_DN54470_c0_g1	14.6196	0.0001	17.1575	3.93481e-13	5.22441e-12	Up	0.0556453	0.0001	9.12012	0.850763	1	noDEG	0.0556453	14.6196	-8.03742	2.52051e-11	2.39941e-10	Down
TRINITY_DN62601_c0_g1	6.20181	0.0001	15.9204	9.58197e-14	1.44158e-12	Up	0.0001	0.0001	0	1	1	noDEG	0.0001	6.20181	-15.9204	2.21431e-14	3.92657e-13	Down
TRINITY_DN62601_c0_g2	22.2121	7.21194	1.62289	0.00148942	0.00303298	Up	6.99716	7.21194	-0.043617	0.667991	0.84792	noDEG	6.99716	22.2121	-1.66651	3.51904e-06	1.21208e-05	Down
TRINITY_DN47243_c0_g1	15.1145	0.714417	4.40302	4.56088e-16	1.05995e-14	Up	1.53427	0.714417	1.10271	0.215183	0.474093	noDEG	1.53427	15.1145	-3.30031	6.60869e-16	1.56154e-14	Down
TRINITY_DN87681_c1_g2	31.5297	6.20753	2.34462	2.3719e-09	1.46663e-08	Up	3.77273	6.20753	-0.718411	0.152685	0.389745	noDEG	3.77273	31.5297	-3.06303	2.39708e-08	1.24289e-07	Down
TRINITY_DN43264_c0_g1	6.57127	1.80598	1.86339	2.37072e-05	6.8555e-05	Up	2.70805	1.80598	0.584474	0.27597	0.543578	noDEG	2.70805	6.57127	-1.27892	0.000407651	0.000955989	Down
TRINITY_DN52060_c0_g1	6.92238	0.748154	3.20986	8.86394e-06	2.76533e-05	Up	1.03715	0.748154	0.471216	0.71804	0.873793	noDEG	1.03715	6.92238	-2.73865	6.44294e-06	2.11152e-05	Down
TRINITY_DN62613_c2_g1	17.9811	2.23856	3.00584	5.49383e-43	1.31654e-40	Up	2.0512	2.23856	-0.126102	0.52411	0.756561	noDEG	2.0512	17.9811	-3.13194	4.45603e-38	9.42383e-36	Down
TRINITY_DN80019_c0_g1	23.8348	7.16558	1.73391	5.89917e-05	0.00015818	Up	4.09631	7.16558	-0.806759	0.202741	0.458073	noDEG	4.09631	23.8348	-2.54067	2.15301e-07	9.29619e-07	Down
TRINITY_DN63123_c0_g2	12.4327	0.0001	16.9238	8.13903e-16	1.805e-14	Up	0.0001	0.0001	0	1	1	noDEG	0.0001	12.4327	-16.9238	1.83238e-16	4.76641e-15	Down
TRINITY_DN77098_c0_g4	10.0997	0.0001	16.6239	6.81521e-14	1.05543e-12	Up	0.0001	0.0001	0	1	1	noDEG	0.0001	10.0997	-16.6239	1.60956e-14	2.93245e-13	Down
TRINITY_DN76121_c0_g1	91.6189	18.6774	2.29435	2.12409e-17	6.18302e-16	Up	10.7406	18.6774	-0.79822	0.00876336	0.060149	noDEG	10.7406	91.6189	-3.09258	2.88114e-34	4.67725e-32	Down
TRINITY_DN73296_c1_g1	8.86511	3.67509	1.27036	5.06216e-08	2.39915e-07	Up	1.78668	3.67509	-1.0405	0.091067	0.28665	noDEG	1.78668	8.86511	-2.31086	4.23526e-10	3.13065e-09	Down
TRINITY_DN69131_c0_g3	5.85656	0.889052	2.71971	1.31237e-05	3.96703e-05	Up	1.02669	0.889052	0.207654	0.837918	0.935158	noDEG	1.02669	5.85656	-2.51206	0.000359583	0.000852244	Down
TRINITY_DN60338_c0_g1	10.2168	0.0001	16.6406	2.60992e-09	1.59996e-08	Up	0.0001	0.0001	0	1	1	noDEG	0.0001	10.2168	-16.6406	6.80851e-10	4.82681e-09	Down
TRINITY_DN88375_c2_g1	22.8985	0.0001	17.8049	6.4128e-14	9.98127e-13	Up	0.0001	0.0001	0	1	1	noDEG	0.0001	22.8985	-17.8049	1.4522e-14	2.66542e-13	Down
TRINITY_DN79063_c3_g3	18.3218	0.0180974	9.98357	2.22366e-13	3.0963e-12	Up	0.0849473	0.0180974	2.23079	0.960512	1	noDEG	0.0849473	18.3218	-7.75278	5.67542e-14	9.27531e-13	Down
TRINITY_DN69126_c0_g1	24.1473	0.0943393	7.99979	3.92293e-10	2.83404e-09	Up	0.084074	0.0943393	-0.1662	0.960672	1	noDEG	0.084074	24.1473	-8.16599	1.09989e-10	9.17332e-10	Down
TRINITY_DN94874_c8_g6	17.4104	0.0707587	7.94283	1.29596e-08	6.90573e-08	Up	0.383107	0.0707587	2.43677	0.330025	1	noDEG	0.383107	17.4104	-5.50606	5.59465e-10	4.03438e-09	Down
TRINITY_DN78471_c3_g2	13.9307	4.11689	1.75864	2.29431e-12	2.60293e-11	Up	5.09823	4.11689	0.308441	0.553537	0.776487	noDEG	5.09823	13.9307	-1.4502	1.73096e-09	1.13048e-08	Down
TRINITY_DN82664_c0_g3	17.1775	0.0368907	8.86305	9.06544e-13	1.11702e-11	Up	0.0001	0.0368907	-8.52711	0.776978	1	noDEG	0.0001	17.1775	-17.3902	5.15208e-16	1.23801e-14	Down
TRINITY_DN91225_c1_g4	11.7273	0.0001	16.8395	7.89924e-13	9.85527e-12	Up	0.0001	0.0001	0	1	1	noDEG	0.0001	11.7273	-16.8395	1.9366e-13	2.84329e-12	Down
TRINITY_DN92247_c3_g4	6.06104	0.0734837	6.366	3.04314e-06	1.03464e-05	Up	0.132216	0.0734837	0.847401	0.816984	1	noDEG	0.132216	6.06104	-5.5186	2.24374e-06	8.01805e-06	Down
TRINITY_DN52259_c0_g1	7.38394	0.0001	16.1721	1.77698e-09	1.12729e-08	Up	0.06388	0.0001	9.31922	0.676551	1	noDEG	0.06388	7.38394	-6.85288	3.45265e-08	1.73418e-07	Down
TRINITY_DN65667_c0_g1	5.3908	0.0001	15.7182	3.56587e-11	3.17149e-10	Up	0.0001	0.0001	0	1	1	noDEG	0.0001	5.3908	-15.7182	8.07555e-12	8.51447e-11	Down
TRINITY_DN93196_c2_g1	7.57359	0.0001	16.2087	3.64963e-08	1.77932e-07	Up	0.0001	0.0001	0	1	1	noDEG	0.0001	7.57359	-16.2087	9.90108e-09	5.53819e-08	Down
TRINITY_DN73615_c1_g1	23.3537	0.158118	7.20651	1.92282e-44	4.97884e-42	Up	0.171072	0.158118	0.113603	0.980358	0.993756	noDEG	0.171072	23.3537	-7.0929	5.12419e-47	1.94101e-44	Down
TRINITY_DN67502_c2_g5	5.64552	0.0001	15.7848	5.86766e-08	2.74659e-07	Up	0.0001	0.0001	0	1	1	noDEG	0.0001	5.64552	-15.7848	1.55515e-08	8.36366e-08	Down
TRINITY_DN74802_c2_g1	11.9277	0.340302	5.13135	4.29494e-14	6.93183e-13	Up	0.863956	0.340302	1.34414	0.277512	0.545203	noDEG	0.863956	11.9277	-3.78721	2.20855e-16	5.67048e-15	Down
TRINITY_DN89096_c0_g1	17.0653	0.08975	7.57094	1.7817e-11	1.68081e-10	Up	0.045452	0.08975	-0.981568	0.760591	1	noDEG	0.045452	17.0653	-8.55251	9.1311e-12	9.52546e-11	Down
TRINITY_DN89059_c1_g2	6.41409	0.862678	2.89435	8.84456e-09	4.87451e-08	Up	0.688085	0.862678	-0.326236	0.564547	0.783745	noDEG	0.688085	6.41409	-3.22059	7.55713e-10	5.30764e-09	Down
TRINITY_DN71344_c0_g1	5.81534	0.0001	15.8276	1.37912e-09	8.94842e-09	Up	0.0001	0.0001	0	1	1	noDEG	0.0001	5.81534	-15.8276	3.69919e-10	2.7688e-09	Down
TRINITY_DN83772_c0_g1	47.973	11.7817	2.02568	2.71606e-09	1.65927e-08	Up	14.5769	11.7817	0.307138	0.495675	0.73677	noDEG	14.5769	47.973	-1.71854	1.66295e-07	7.33729e-07	Down
TRINITY_DN58332_c0_g1	12.0894	0.0001	16.8834	1.83385e-10	1.4145e-09	Up	0.0001	0.0001	0	1	1	noDEG	0.0001	12.0894	-16.8834	4.76064e-11	4.28676e-10	Down
TRINITY_DN75883_c0_g4	13.5992	0.0001	17.0532	1.37016e-12	1.62789e-11	Up	0.0001	0.0001	0	1	1	noDEG	0.0001	13.5992	-17.0532	3.35909e-13	4.70755e-12	Down
TRINITY_DN75883_c0_g1	5.67232	0.0250645	7.82215	3.6974e-09	2.19718e-08	Up	0.0443353	0.0250645	0.822813	0.96086	1	noDEG	0.0443353	5.67232	-6.99934	1.02429e-09	7.00942e-09	Down
TRINITY_DN75883_c0_g2	9.86865	0.0001	16.5906	7.61337e-11	6.32919e-10	Up	0.0001	0.0001	0	1	1	noDEG	0.0001	9.86865	-16.5906	1.92794e-11	1.87993e-10	Down
TRINITY_DN75919_c0_g1	59.3992	7.20139	3.0441	3.51482e-19	1.33045e-17	Up	10.5281	7.20139	0.547893	0.348002	0.614741	noDEG	10.5281	59.3992	-2.49621	7.23673e-23	4.58569e-21	Down
TRINITY_DN51612_c0_g3	10.0736	0.971485	3.37424	1.77033e-11	1.67146e-10	Up	0.209171	0.971485	-2.21551	0.0409903	0.172326	noDEG	0.209171	10.0736	-5.58975	3.61537e-13	5.02868e-12	Down
TRINITY_DN79194_c0_g1	16.7496	3.60696	2.21527	1.14375e-08	6.16018e-08	Up	7.69276	3.60696	1.09272	0.0859893	0.277071	noDEG	7.69276	16.7496	-1.12256	0.000288908	0.000696682	Down
TRINITY_DN30362_c0_g1	6.72318	0.0001	16.0369	4.74509e-17	1.3005e-15	Up	0.0001	0.0001	0	1	1	noDEG	0.0001	6.72318	-16.0369	1.04835e-17	3.39473e-16	Down
TRINITY_DN71706_c1_g1	33.6122	9.19293	1.87039	1.53685e-06	5.51417e-06	Up	4.10056	9.19293	-1.1647	0.0072311	0.0525976	noDEG	4.10056	33.6122	-3.03509	2.76879e-14	4.81887e-13	Down
TRINITY_DN56922_c0_g1	5.70872	0.0001	15.8009	2.99651e-10	2.21105e-09	Up	0.0001	0.0001	0	1	1	noDEG	0.0001	5.70872	-15.8009	7.85867e-11	6.75014e-10	Down
TRINITY_DN92341_c2_g2	5.42744	0.0001	15.728	1.87628e-07	7.98617e-07	Up	0.0885007	0.0001	9.78954	0.850763	1	noDEG	0.0885007	5.42744	-5.93844	1.82208e-06	6.61492e-06	Down
TRINITY_DN66243_c0_g1	5.08987	1.8787	1.43789	1.23839e-07	5.45549e-07	Up	1.07169	1.8787	-0.809843	0.176471	0.423496	noDEG	1.07169	5.08987	-2.24774	1.18189e-09	7.98846e-09	Down
TRINITY_DN54231_c0_g1	53.2796	12.3538	2.10863	3.58055e-22	1.92944e-20	Up	25.0964	12.3538	1.02252	0.0105159	0.0681085	noDEG	25.0964	53.2796	-1.0861	3.02662e-11	2.83388e-10	Down
TRINITY_DN60759_c0_g1	11.2358	0.049449	7.82794	1.07555e-10	8.69691e-10	Up	0.0001	0.049449	-8.9498	0.618407	1	noDEG	0.0001	11.2358	-16.7777	1.6318e-13	2.43099e-12	Down
TRINITY_DN57367_c0_g3	8.93163	0.533901	4.06428	4.93852e-08	2.34539e-07	Up	0.859889	0.533901	0.687577	0.463658	0.712848	noDEG	0.859889	8.93163	-3.3767	8.27065e-11	7.07158e-10	Down
TRINITY_DN73322_c1_g2	11.3009	0.201842	5.80706	1.24953e-15	2.68362e-14	Up	0.791712	0.201842	1.97175	0.134243	0.36179	noDEG	0.791712	11.3009	-3.83531	4.01487e-21	2.09349e-19	Down
TRINITY_DN86070_c2_g2	10.4927	0.05905	7.47323	3.59962e-18	1.17716e-16	Up	0.0001	0.05905	-9.20579	0.503082	1	noDEG	0.0001	10.4927	-16.679	5.99586e-18	2.01824e-16	Down
TRINITY_DN48634_c0_g1	23.3051	0.0849093	8.1005	3.38423e-10	2.4714e-09	Up	0.640473	0.0849093	2.91514	0.163062	1	noDEG	0.640473	23.3051	-5.18536	9.39659e-17	2.57967e-15	Down
TRINITY_DN87621_c1_g2	20.5667	0.383345	5.74552	2.60622e-12	2.92466e-11	Up	0.908584	0.383345	1.24498	0.452689	0.704365	noDEG	0.908584	20.5667	-4.50054	4.25224e-15	8.67222e-14	Down
TRINITY_DN67024_c0_g3	224.923	67.2686	1.74143	0.000133386	0.000334401	Up	50.9848	67.2686	-0.399866	0.188908	0.44036	noDEG	50.9848	224.923	-2.14129	1.57571e-07	6.98601e-07	Down
TRINITY_DN83180_c1_g1	5.62206	0.0335991	7.38653	1.3108e-06	4.76542e-06	Up	0.0662232	0.0335991	0.978916	0.708082	1	noDEG	0.0662232	5.62206	-6.40762	1.02712e-07	4.70959e-07	Down
TRINITY_DN56469_c0_g2	114.541	0.0001	20.1274	2.42029e-23	1.47864e-21	Up	0.188943	0.0001	10.8837	0.325284	1	noDEG	0.188943	114.541	-9.2437	1.18133e-34	1.98781e-32	Down
TRINITY_DN94998_c4_g2	9.42595	0.0001	16.5243	8.77291e-09	4.8395e-08	Up	0.0001	0.0001	0	1	1	noDEG	0.0001	9.42595	-16.5243	2.44777e-09	1.54998e-08	Down
TRINITY_DN69710_c0_g2	7.44497	0.66717	3.48014	3.76723e-06	1.25938e-05	Up	2.48938	0.66717	1.89966	0.0368145	0.160489	noDEG	2.48938	7.44497	-1.58048	3.60606e-05	0.000103191	Down
TRINITY_DN78246_c3_g1	9.69655	1.30085	2.89802	2.27874e-22	1.26133e-20	Up	0.838162	1.30085	-0.634153	0.296901	0.564982	noDEG	0.838162	9.69655	-3.53217	1.89425e-25	1.55459e-23	Down
TRINITY_DN67724_c2_g5	6.57011	0.0001	16.0036	1.1882e-06	4.35376e-06	Up	0.0001	0.0001	0	1	1	noDEG	0.0001	6.57011	-16.0036	3.52901e-07	1.4634e-06	Down
TRINITY_DN60301_c2_g1	10.3172	0.0001	16.6547	1.52752e-09	9.82411e-09	Up	0.0001	0.0001	0	1	1	noDEG	0.0001	10.3172	-16.6547	4.06108e-10	3.01446e-09	Down
TRINITY_DN60301_c2_g2	5.62175	0.0608587	6.52941	6.38677e-06	2.04737e-05	Up	0.0001	0.0608587	-9.24932	0.776978	1	noDEG	0.0001	5.62175	-15.7787	6.17795e-08	2.95592e-07	Down
TRINITY_DN56663_c0_g1	38.8006	0.0001	18.5657	2.34628e-15	4.77627e-14	Up	0.0001	0.0001	0	1	1	noDEG	0.0001	38.8006	-18.5657	5.20597e-16	1.24985e-14	Down
TRINITY_DN56722_c0_g1	17.7877	0.0001	17.4405	1.53572e-15	3.24495e-14	Up	0.0306226	0.0001	8.25845	0.850763	1	noDEG	0.0306226	17.7877	-9.18207	1.73631e-13	2.57496e-12	Down
TRINITY_DN92995_c4_g3	6.95563	2.13274	1.70547	0.0196009	0.030771	Up	1.79135	2.13274	-0.251664	0.690756	0.858785	noDEG	1.79135	6.95563	-1.95714	0.00165263	0.00342682	Down
TRINITY_DN58393_c0_g1	9.3348	1.38077	2.75714	1.40984e-05	4.23951e-05	Up	2.21331	1.38077	0.680733	0.228042	0.489624	noDEG	2.21331	9.3348	-2.07641	0.00572082	0.0105666	Down
TRINITY_DN63602_c0_g2	5.03251	1.43072	1.81454	2.04684e-05	5.98348e-05	Up	0.662585	1.43072	-1.11056	0.0153118	0.0883314	noDEG	0.662585	5.03251	-2.9251	8.74645e-11	7.44033e-10	Down
TRINITY_DN57750_c0_g2	5.40427	0.0950561	5.82918	4.79486e-16	1.1092e-14	Up	0.220795	0.0950561	1.21586	0.395453	0.656945	noDEG	0.220795	5.40427	-4.61332	1.67652e-20	8.05001e-19	Down
TRINITY_DN71094_c0_g7	6.2242	0.0319952	7.60389	9.32133e-09	5.11187e-08	Up	0.030227	0.0319952	-0.0820178	0.961023	1	noDEG	0.030227	6.2242	-7.68591	2.6436e-09	1.66317e-08	Down
TRINITY_DN89995_c1_g2	12.5138	0.0001	16.9332	1.91653e-12	2.21103e-11	Up	0.0001	0.0001	0	1	1	noDEG	0.0001	12.5138	-16.9332	4.6737e-13	6.3654e-12	Down
TRINITY_DN94755_c4_g1	5.84233	0.802006	2.86486	7.29527e-07	2.78221e-06	Up	1.63423	0.802006	1.02692	0.186632	0.437298	noDEG	1.63423	5.84233	-1.83794	2.14342e-05	6.38474e-05	Down
TRINITY_DN49859_c0_g1	10.2324	3.38082	1.59769	2.27932e-09	1.41433e-08	Up	0.916773	3.38082	-1.88274	0.00707119	0.0517744	noDEG	0.916773	10.2324	-3.48043	7.11881e-16	1.66912e-14	Down
TRINITY_DN58221_c0_g2	18.7314	9.1298	1.03681	0.001893	0.00376953	Up	9.01023	9.1298	-0.0190193	0.730131	0.881059	noDEG	9.01023	18.7314	-1.05583	0.00193799	0.0039652	Down
TRINITY_DN58221_c0_g1	20.0841	1.6391	3.61507	1.00711e-14	1.83149e-13	Up	1.81134	1.6391	0.144153	0.953545	0.982986	noDEG	1.81134	20.0841	-3.47092	5.37863e-14	8.83854e-13	Down
TRINITY_DN92260_c3_g1	55.5603	15.6114	1.83146	1.7714e-11	1.67237e-10	Up	11.0863	15.6114	-0.493815	0.0837078	0.272572	noDEG	11.0863	55.5603	-2.32527	9.80013e-16	2.23928e-14	Down
TRINITY_DN90732_c2_g2	11.3945	2.97012	1.93974	9.69116e-12	9.66339e-11	Up	3.02601	2.97012	0.0268971	0.808234	0.919197	noDEG	3.02601	11.3945	-1.91284	6.61628e-10	4.70216e-09	Down
TRINITY_DN90732_c2_g3	13.7129	4.74842	1.53001	1.32753e-06	4.8212e-06	Up	3.25582	4.74842	-0.544427	0.204672	0.460567	noDEG	3.25582	13.7129	-2.07444	9.74197e-10	6.69699e-09	Down
TRINITY_DN81264_c2_g3	167.074	78.5879	1.08811	0.000886825	0.00188889	Up	71.3632	78.5879	-0.139126	0.469842	0.717658	noDEG	71.3632	167.074	-1.22724	1.68053e-09	1.1013e-08	Down
TRINITY_DN122371_c0_g1	5.76944	1.63758	1.81687	0.000179397	0.000438559	Up	2.79649	1.63758	0.772056	0.184307	0.434096	noDEG	2.79649	5.76944	-1.04481	0.0143385	0.0241342	Down
TRINITY_DN64985_c0_g1	24.7647	2.64231	3.22841	1.79996e-19	7.07307e-18	Up	3.94221	2.64231	0.577202	0.390995	0.652972	noDEG	3.94221	24.7647	-2.65121	5.99737e-18	2.01835e-16	Down
TRINITY_DN63626_c2_g5	6.57446	0.0630335	6.70461	2.34466e-08	1.18742e-07	Up	0.033002	0.0630335	-0.933565	0.711138	1	noDEG	0.033002	6.57446	-7.63818	5.37572e-09	3.17222e-08	Down
TRINITY_DN93211_c4_g3	25.0293	0.0001	17.9333	1.68156e-14	2.92537e-13	Up	0.0836077	0.0001	9.70749	0.572881	1	noDEG	0.0836077	25.0293	-8.22577	7.38981e-15	1.43729e-13	Down
TRINITY_DN93158_c2_g3	25.8839	0.0001	17.9817	1.68171e-12	1.96252e-11	Up	0.0001	0.0001	0	1	1	noDEG	0.0001	25.8839	-17.9817	4.02625e-13	5.558e-12	Down
TRINITY_DN43110_c0_g1	10.425	0.0001	16.6697	2.16967e-16	5.31747e-15	Up	0.0001	0.0001	0	1	1	noDEG	0.0001	10.425	-16.6697	4.38334e-17	1.27482e-15	Down
TRINITY_DN62081_c1_g2	16.3016	0.603045	4.7566	0.00377883	0.00706151	Up	0.207353	0.603045	-1.54018	0.254056	0.520506	noDEG	0.207353	16.3016	-6.29678	1.59865e-26	1.44639e-24	Down
TRINITY_DN71234_c3_g2	36.7015	0.397159	6.52998	1.77141e-31	2.13203e-29	Up	0.1508	0.397159	-1.39708	0.526899	1	noDEG	0.1508	36.7015	-7.92706	1.06881e-27	1.07231e-25	Down
TRINITY_DN68710_c1_g1	10.777	0.456524	4.56112	6.03561e-08	2.81905e-07	Up	0.843492	0.456524	0.885683	0.503657	0.742401	noDEG	0.843492	10.777	-3.67544	6.02276e-09	3.51884e-08	Down
TRINITY_DN77086_c0_g1	12.5057	4.86405	1.36236	0.0012978	0.00267958	Up	4.78002	4.86405	-0.0251404	0.738727	0.886036	noDEG	4.78002	12.5057	-1.3875	1.10673e-05	3.47293e-05	Down
TRINITY_DN93665_c2_g4	15.8864	0.0001	17.2774	9.65207e-10	6.44961e-09	Up	0.0001	0.0001	0	1	1	noDEG	0.0001	15.8864	-17.2774	1.98448e-10	1.56816e-09	Down
TRINITY_DN66522_c0_g5	12.9381	0.0334647	8.59477	1.3325e-11	1.29152e-10	Up	0.148501	0.0334647	2.14976	0.209652	1	noDEG	0.148501	12.9381	-6.44502	2.06248e-19	8.55802e-18	Down
TRINITY_DN59400_c5_g1	8.81041	0.0040131	11.1003	3.12852e-17	8.83645e-16	Up	0.0001	0.0040131	-5.32665	0.776978	1	noDEG	0.0001	8.81041	-16.4269	4.76128e-21	2.45269e-19	Down
TRINITY_DN85800_c0_g1	33.8381	11.2042	1.5946	5.76825e-23	3.39379e-21	Up	13.8548	11.2042	0.30634	0.600732	0.807267	noDEG	13.8548	33.8381	-1.28826	2.43863e-12	2.86457e-11	Down
TRINITY_DN43406_c0_g1	6.02152	0.0001	15.8778	2.22158e-07	9.31975e-07	Up	0.0001	0.0001	0	1	1	noDEG	0.0001	6.02152	-15.8778	6.1241e-08	2.93221e-07	Down
TRINITY_DN80648_c0_g1	8.24671	0.077618	6.73128	3.37179e-09	2.02026e-08	Up	0.253925	0.077618	1.70994	0.403052	1	noDEG	0.253925	8.24671	-5.02135	8.40136e-14	1.32796e-12	Down
TRINITY_DN80648_c0_g4	35.7102	4.85787	2.87794	3.43336e-14	5.64669e-13	Up	11.9139	4.85787	1.29425	0.0112918	0.0714621	noDEG	11.9139	35.7102	-1.58369	4.01141e-08	1.98858e-07	Down
TRINITY_DN123728_c0_g1	8.93308	1.45569	2.61745	2.84428e-13	3.88082e-12	Up	3.95431	1.45569	1.44172	0.00303702	0.028041	noDEG	3.95431	8.93308	-1.17573	0.00238779	0.00478875	Down
TRINITY_DN92226_c4_g3	31.8306	10.3214	1.62478	1.01112e-27	9.13917e-26	Up	15.6434	10.3214	0.599913	0.0519607	0.201046	noDEG	15.6434	31.8306	-1.02486	2.70095e-14	4.7109e-13	Down
TRINITY_DN65594_c0_g5	48.4027	0.0001	18.8847	1.47342e-26	1.20941e-24	Up	0.0001	0.0001	0	1	1	noDEG	0.0001	48.4027	-18.8847	2.60469e-27	2.54143e-25	Down
TRINITY_DN82173_c0_g2	5.56094	0.0001	15.763	1.12076e-07	4.97599e-07	Up	0.0001	0.0001	0	1	1	noDEG	0.0001	5.56094	-15.763	3.15666e-08	1.59793e-07	Down
TRINITY_DN59117_c1_g3	8.92062	0.0001	16.4449	4.40145e-11	3.84101e-10	Up	0.0001	0.0001	0	1	1	noDEG	0.0001	8.92062	-16.4449	1.0435e-11	1.07474e-10	Down
TRINITY_DN59117_c1_g1	35.6337	6.24983	2.51135	5.97428e-10	4.15651e-09	Up	5.27945	6.24983	-0.243431	0.492318	0.734294	noDEG	5.27945	35.6337	-2.75479	4.92991e-20	2.22018e-18	Down
TRINITY_DN84976_c1_g1	8.94254	0.775412	3.52765	2.14369e-16	5.2602e-15	Up	1.85554	0.775412	1.25881	0.137823	0.367331	noDEG	1.85554	8.94254	-2.26885	9.59624e-11	8.09936e-10	Down
TRINITY_DN79180_c0_g1	31.9807	10.6991	1.57971	0.00124408	0.00257428	Up	12.4804	10.6991	0.222181	0.782504	0.906739	noDEG	12.4804	31.9807	-1.35753	0.000166653	0.000420754	Down
TRINITY_DN51388_c0_g2	5.94117	0.0001	15.8585	1.29652e-12	1.5468e-11	Up	0.0001	0.0001	0	1	1	noDEG	0.0001	5.94117	-15.8585	2.99916e-13	4.24467e-12	Down
TRINITY_DN67490_c1_g1	11.0428	0.0001	16.7527	1.41677e-12	1.67844e-11	Up	0.0001	0.0001	0	1	1	noDEG	0.0001	11.0428	-16.7527	3.51215e-13	4.90351e-12	Down
TRINITY_DN67490_c1_g3	27.046	0.0001	18.0451	5.67401e-20	2.37906e-18	Up	0.0001	0.0001	0	1	1	noDEG	0.0001	27.046	-18.0451	1.14776e-20	5.64953e-19	Down
TRINITY_DN72929_c1_g1	11.2397	0.0001	16.7782	3.73829e-13	4.98061e-12	Up	0.0317858	0.0001	8.31224	0.850763	1	noDEG	0.0317858	11.2397	-8.466	2.41637e-11	2.31047e-10	Down
TRINITY_DN86650_c0_g4	71.7611	0.0001	19.4528	1.54981e-19	6.13959e-18	Up	0.0001	0.0001	0	1	1	noDEG	0.0001	71.7611	-19.4528	3.01688e-20	1.40015e-18	Down
TRINITY_DN86650_c0_g1	26.4172	3.64998	2.85552	2.80195e-17	7.97711e-16	Up	3.23436	3.64998	-0.174408	0.570051	0.787248	noDEG	3.23436	26.4172	-3.02993	3.14744e-23	2.07625e-21	Down
TRINITY_DN81696_c2_g1	78.6908	2.01805	5.28516	1.65359e-42	3.85353e-40	Up	2.06355	2.01805	0.0321682	0.736098	0.884544	noDEG	2.06355	78.6908	-5.25299	1.78725e-41	4.76016e-39	Down
TRINITY_DN88686_c1_g4	28.8921	0.389784	6.21186	4.41776e-36	7.10367e-34	Up	0.220341	0.389784	-0.822936	0.589202	0.79939	noDEG	0.220341	28.8921	-7.03479	1.74e-35	3.09598e-33	Down
TRINITY_DN88686_c1_g6	27.168	0.538626	5.65648	2.80011e-51	1.02797e-48	Up	0.324009	0.538626	-0.733251	0.38636	0.648956	noDEG	0.324009	27.168	-6.38973	4.73285e-36	8.82657e-34	Down
TRINITY_DN48555_c0_g1	11.064	3.68613	1.5857	0.00331571	0.00627534	Up	4.1219	3.68613	0.161203	0.923011	0.969073	noDEG	4.1219	11.064	-1.4245	0.00150841	0.00315461	Down
TRINITY_DN73660_c0_g1	8.88859	1.47016	2.59598	0.000102195	0.000261868	Up	1.26428	1.47016	-0.217661	0.532156	0.762042	noDEG	1.26428	8.88859	-2.81364	3.2599e-06	1.12967e-05	Down
TRINITY_DN89350_c0_g4	106.649	0.0001	20.0244	9.49775e-20	3.87226e-18	Up	0.140711	0.0001	10.4585	0.679696	1	noDEG	0.140711	106.649	-9.56593	8.93176e-19	3.40219e-17	Down
TRINITY_DN89350_c0_g8	10.9755	0.0001	16.7439	2.86185e-09	1.7406e-08	Up	0.0001	0.0001	0	1	1	noDEG	0.0001	10.9755	-16.7439	7.50765e-10	5.27572e-09	Down
TRINITY_DN78156_c0_g2	19.5417	0.556839	5.13315	3.60786e-11	3.20323e-10	Up	0.0802547	0.556839	-2.7946	0.247272	1	noDEG	0.0802547	19.5417	-7.92775	7.25099e-10	5.11095e-09	Down
TRINITY_DN66008_c2_g1	8.34043	0.180218	5.53231	9.7266e-18	2.98306e-16	Up	0.0975652	0.180218	-0.885301	0.875171	1	noDEG	0.0975652	8.34043	-6.41761	3.02035e-23	1.99705e-21	Down
TRINITY_DN62033_c0_g3	10.2865	0.0001	16.6504	4.13084e-11	3.62275e-10	Up	0.0001	0.0001	0	1	1	noDEG	0.0001	10.2865	-16.6504	1.05525e-11	1.08568e-10	Down
TRINITY_DN64769_c0_g2	10.5276	0.317371	5.05186	7.767e-29	7.62465e-27	Up	0.570136	0.317371	0.845138	0.502903	0.741896	noDEG	0.570136	10.5276	-4.20673	6.64541e-34	1.05079e-31	Down
TRINITY_DN91880_c1_g3	37.8779	0.375487	6.65645	5.37934e-14	8.51031e-13	Up	0.211431	0.375487	-0.828575	0.654116	1	noDEG	0.211431	37.8779	-7.48503	4.56421e-15	9.24871e-14	Down
TRINITY_DN71703_c1_g1	6.95755	0.0222101	8.29122	3.52536e-10	2.5663e-09	Up	0.0001	0.0222101	-7.79507	0.776978	1	noDEG	0.0001	6.95755	-16.0863	6.03513e-13	8.02317e-12	Down
TRINITY_DN59131_c1_g2	11.1931	0.0001	16.7723	1.99263e-10	1.52635e-09	Up	0.0001	0.0001	0	1	1	noDEG	0.0001	11.1931	-16.7723	4.1132e-11	3.74892e-10	Down
TRINITY_DN94585_c0_g3	134.809	0.140326	9.90793	1.28708e-18	4.49814e-17	Up	0.065594	0.140326	-1.09714	0.540051	1	noDEG	0.065594	134.809	-11.0051	1.78899e-16	4.65993e-15	Down
TRINITY_DN77311_c0_g1	149.145	25.9405	2.52344	2.94954e-12	3.27564e-11	Up	15.166	25.9405	-0.774363	0.0696918	0.242983	noDEG	15.166	149.145	-3.2978	1.21095e-23	8.37044e-22	Down
TRINITY_DN81611_c1_g2	50.4257	9.51296	2.40619	3.15715e-10	2.31915e-09	Up	11.9301	9.51296	0.326639	0.539844	0.766987	noDEG	11.9301	50.4257	-2.07955	6.2285e-09	3.62934e-08	Down
TRINITY_DN84776_c0_g5	5.92964	0.0001	15.8557	2.16045e-09	1.34712e-08	Up	0.0001	0.0001	0	1	1	noDEG	0.0001	5.92964	-15.8557	5.79274e-10	4.16244e-09	Down
TRINITY_DN93882_c2_g1	7.42659	0.0001	16.1804	3.18859e-09	1.92015e-08	Up	0.078077	0.0001	9.60875	0.850763	1	noDEG	0.078077	7.42659	-6.57166	5.43337e-08	2.6265e-07	Down
TRINITY_DN62301_c0_g4	5.33179	0.672911	2.98613	0.000688462	0.00149822	Up	1.59453	0.672911	1.24465	0.262081	0.528933	noDEG	1.59453	5.33179	-1.74148	0.0104529	0.018197	Down
TRINITY_DN79306_c0_g4	6.34933	1.05026	2.59586	4.54457e-05	0.000124501	Up	1.81402	1.05026	0.788439	0.229221	0.491119	noDEG	1.81402	6.34933	-1.80742	0.000119275	0.000309696	Down
TRINITY_DN62711_c0_g1	51.3294	0.0275815	10.8619	3.60462e-24	2.3784e-22	Up	0.0241508	0.0275815	-0.19163	0.935292	1	noDEG	0.0241508	51.3294	-11.0535	5.9189e-25	4.64083e-23	Down
TRINITY_DN58865_c5_g6	41.6736	0.0001	18.6688	1.49324e-20	6.74465e-19	Up	0.0261989	0.0001	8.03336	0.850763	1	noDEG	0.0261989	41.6736	-10.6354	4.17921e-18	1.44439e-16	Down
TRINITY_DN21752_c0_g1	10.3008	2.94819	1.80485	0.00039923	0.000912269	Up	4.45054	2.94819	0.59415	0.299214	0.56756	noDEG	4.45054	10.3008	-1.2107	0.0116146	0.0199713	Down
TRINITY_DN60994_c0_g3	12.2346	0.0706572	7.43592	3.20667e-11	2.88107e-10	Up	0.371879	0.0706572	2.39593	0.127036	0.350126	noDEG	0.371879	12.2346	-5.03999	2.29362e-18	8.24297e-17	Down
TRINITY_DN87205_c1_g4	5.46209	0.086667	5.97783	1.60498e-05	4.78161e-05	Up	0.0001	0.086667	-9.75934	0.776978	1	noDEG	0.0001	5.46209	-15.7372	1.86084e-07	8.13672e-07	Down
TRINITY_DN80195_c1_g1	35.1475	0.0001	18.4231	9.99714e-20	4.06042e-18	Up	0.0001	0.0001	0	1	1	noDEG	0.0001	35.1475	-18.4231	1.90126e-20	9.05008e-19	Down
TRINITY_DN63441_c1_g3	21.2145	0.0001	17.6947	3.07859e-14	5.1013e-13	Up	0.0001	0.0001	0	1	1	noDEG	0.0001	21.2145	-17.6947	7.18578e-15	1.40145e-13	Down
TRINITY_DN62286_c0_g1	5.06852	0.0001	15.6293	6.15142e-09	3.49629e-08	Up	0.0001	0.0001	0	1	1	noDEG	0.0001	5.06852	-15.6293	1.48413e-09	9.82523e-09	Down
TRINITY_DN81860_c0_g1	43.2735	0.0001	18.7231	8.26834e-17	2.1792e-15	Up	0.0471283	0.0001	8.88045	0.850763	1	noDEG	0.0471283	43.2735	-9.84267	7.8158e-15	1.51393e-13	Down
TRINITY_DN85632_c0_g1	7.07928	1.19971	2.56091	2.85874e-39	5.56626e-37	Up	0.518191	1.19971	-1.21113	0.615529	0.81703	noDEG	0.518191	7.07928	-3.77205	1.33491e-41	3.57214e-39	Down
TRINITY_DN91757_c3_g2	9.81606	1.73313	2.50177	9.08647e-10	6.09955e-09	Up	0.662229	1.73313	-1.38797	0.182916	0.43243	noDEG	0.662229	9.81606	-3.88974	1.3832e-12	1.70655e-11	Down
TRINITY_DN62509_c0_g1	7.45641	0.807065	3.20772	6.81568e-09	3.84031e-08	Up	2.63758	0.807065	1.70846	0.0163183	0.0922439	noDEG	2.63758	7.45641	-1.49927	0.000228703	0.000561851	Down
TRINITY_DN71852_c0_g3	10.2906	0.0001	16.651	1.78661e-13	2.54023e-12	Up	0.0001	0.0001	0	1	1	noDEG	0.0001	10.2906	-16.651	4.26581e-14	7.14631e-13	Down
TRINITY_DN82504_c1_g3	8.26715	0.0001	16.3351	4.25305e-17	1.17364e-15	Up	0.0001	0.0001	0	1	1	noDEG	0.0001	8.26715	-16.3351	8.73734e-18	2.87185e-16	Down
TRINITY_DN82504_c1_g4	12.8924	1.41036	3.19238	5.17158e-05	0.000140261	Up	4.51526	1.41036	1.67874	0.022579	0.115445	noDEG	4.51526	12.8924	-1.51364	0.000462269	0.0010698	Down
TRINITY_DN75506_c0_g5	5.01964	0.0001	15.6153	6.17019e-14	9.62789e-13	Up	0.0001	0.0001	0	1	1	noDEG	0.0001	5.01964	-15.6153	1.32484e-14	2.4536e-13	Down
TRINITY_DN71118_c0_g2	18.8631	0.0001	17.5252	6.474e-18	2.04079e-16	Up	0.0001	0.0001	0	1	1	noDEG	0.0001	18.8631	-17.5252	1.40356e-18	5.19865e-17	Down
TRINITY_DN71118_c0_g5	5.15612	0.0001	15.654	6.562e-10	4.53051e-09	Up	0.0001	0.0001	0	1	1	noDEG	0.0001	5.15612	-15.654	1.76031e-10	1.40602e-09	Down
TRINITY_DN75576_c0_g1	5.09709	0.301386	4.07999	2.30251e-10	1.74173e-09	Up	0.171449	0.301386	-0.813831	0.45233	0.70411	noDEG	0.171449	5.09709	-4.89382	2.18468e-11	2.10654e-10	Down
TRINITY_DN74199_c1_g4	52.5588	0.0001	19.0036	2.18976e-18	7.40035e-17	Up	0.0001	0.0001	0	1	1	noDEG	0.0001	52.5588	-19.0036	3.59962e-19	1.44576e-17	Down
TRINITY_DN52898_c0_g1	26.5573	7.3859	1.84626	9.77681e-13	1.19684e-11	Up	7.64808	7.3859	0.0503238	0.864497	0.946948	noDEG	7.64808	26.5573	-1.79594	9.72074e-14	1.51695e-12	Down
TRINITY_DN74199_c1_g3	179.397	0.102476	10.7737	3.29568e-38	6.03576e-36	Up	0.125195	0.102476	0.288889	0.841669	1	noDEG	0.125195	179.397	-10.4848	1.60632e-47	6.35288e-45	Down
TRINITY_DN61052_c0_g1	16.9973	1.4852	3.51657	9.75712e-21	4.50452e-19	Up	1.34173	1.4852	-0.146559	0.616196	0.817377	noDEG	1.34173	16.9973	-3.66313	1.1149e-24	8.51442e-23	Down
TRINITY_DN92989_c1_g1	32.2096	0.0001	18.2971	1.42013e-15	3.01777e-14	Up	0.0001	0.0001	0	1	1	noDEG	0.0001	32.2096	-18.2971	3.15498e-16	7.89356e-15	Down
TRINITY_DN59936_c1_g3	11.9893	0.0001	16.8714	1.55555e-10	1.21812e-09	Up	0.0001	0.0001	0	1	1	noDEG	0.0001	11.9893	-16.8714	3.95549e-11	3.61717e-10	Down
TRINITY_DN83547_c0_g1	7.40656	0.0001	16.1765	1.41146e-10	1.11509e-09	Up	0.0001	0.0001	0	1	1	noDEG	0.0001	7.40656	-16.1765	3.70461e-11	3.40933e-10	Down
TRINITY_DN65885_c0_g1	12.7855	0.0001	16.9642	9.54033e-17	2.48794e-15	Up	0.0333068	0.0001	8.37967	0.676551	1	noDEG	0.0333068	12.7855	-8.58448	1.59206e-15	3.50571e-14	Down
TRINITY_DN90183_c1_g1	33.069	5.40988	2.61181	3.16714e-14	5.23401e-13	Up	7.23218	5.40988	0.418833	0.446668	0.699507	noDEG	7.23218	33.069	-2.19298	6.88862e-12	7.36923e-11	Down
TRINITY_DN85651_c0_g3	24.2203	0.0001	17.8859	6.056e-16	1.37483e-14	Up	0.0001	0.0001	0	1	1	noDEG	0.0001	24.2203	-17.8859	1.35069e-16	3.60305e-15	Down
TRINITY_DN58171_c0_g4	20.8961	0.0001	17.6729	9.38815e-14	1.41441e-12	Up	0.0001	0.0001	0	1	1	noDEG	0.0001	20.8961	-17.6729	2.1906e-14	3.89245e-13	Down
TRINITY_DN66113_c0_g1	6.42359	0.0001	15.9711	1.93238e-10	1.48437e-09	Up	0.135164	0.0001	10.4005	0.679287	1	noDEG	0.135164	6.42359	-5.5706	6.86488e-09	3.96586e-08	Down
TRINITY_DN52953_c0_g1	10.2608	0.225167	5.51	5.31837e-15	1.01602e-13	Up	0.377937	0.225167	0.747148	0.601134	0.807568	noDEG	0.377937	10.2608	-4.76285	7.83692e-17	2.1817e-15	Down
TRINITY_DN49544_c0_g1	5.77147	0.296797	4.28139	2.47129e-09	1.52316e-08	Up	0.405412	0.296797	0.449912	0.820165	0.925721	noDEG	0.405412	5.77147	-3.83148	2.7632e-09	1.73132e-08	Down
TRINITY_DN88386_c1_g2	5.00545	0.0404537	6.95109	1.21794e-06	4.45412e-06	Up	0.0752613	0.0404537	0.895638	0.819255	1	noDEG	0.0752613	5.00545	-6.05545	7.48924e-07	2.91871e-06	Down
TRINITY_DN48063_c0_g1	111.776	0.0001	20.0922	2.68555e-20	1.17569e-18	Up	0.213307	0.0001	11.0587	0.517714	1	noDEG	0.213307	111.776	-9.03347	3.24453e-24	2.35743e-22	Down
TRINITY_DN88883_c0_g1	14.2186	0.0001	17.1174	6.23007e-16	1.41037e-14	Up	0.0001	0.0001	0	1	1	noDEG	0.0001	14.2186	-17.1174	1.42842e-16	3.79732e-15	Down
TRINITY_DN48216_c0_g1	24.2044	0.127808	7.56515	5.7293e-12	5.99661e-11	Up	0.0001	0.127808	-10.3198	0.598585	1	noDEG	0.0001	24.2044	-17.8849	1.11472e-14	2.09379e-13	Down
TRINITY_DN86473_c1_g3	23.7564	2.78032	3.095	2.49002e-11	2.2852e-10	Up	3.81655	2.78032	0.457018	0.570763	0.787706	noDEG	3.81655	23.7564	-2.63798	5.42638e-10	3.92399e-09	Down
TRINITY_DN59622_c1_g1	5.73123	0.829603	2.78835	0.000230857	0.000552615	Up	0.425344	0.829603	-0.963792	0.36595	0.631215	noDEG	0.425344	5.73123	-3.75214	5.92306e-06	1.95433e-05	Down
TRINITY_DN63497_c0_g4	6.05378	0.0001	15.8855	3.3301e-10	2.43508e-09	Up	0.0001	0.0001	0	1	1	noDEG	0.0001	6.05378	-15.8855	8.77164e-11	7.4599e-10	Down
TRINITY_DN91253_c2_g1	11.1579	2.60971	2.09611	8.70562e-09	4.80601e-08	Up	1.78811	2.60971	-0.545455	0.565248	0.784261	noDEG	1.78811	11.1579	-2.64157	9.3273e-10	6.43608e-09	Down
TRINITY_DN94131_c3_g3	11.4324	0.285917	5.32139	3.92335e-17	1.09033e-15	Up	0.392087	0.285917	0.45558	0.655417	0.841345	noDEG	0.392087	11.4324	-4.86581	7.6013e-23	4.80242e-21	Down
TRINITY_DN94131_c3_g1	6.43371	1.73853	1.88778	3.82754e-20	1.64782e-18	Up	2.23151	1.73853	0.360153	0.20702	0.463708	noDEG	2.23151	6.43371	-1.52763	5.96958e-12	6.47465e-11	Down
TRINITY_DN67356_c1_g1	6.78727	0.0566367	6.90495	3.95841e-07	1.58342e-06	Up	0.275518	0.0566367	2.28234	0.478336	1	noDEG	0.275518	6.78727	-4.62261	5.76778e-07	2.29674e-06	Down
TRINITY_DN70440_c0_g1	6.81748	0.0001	16.057	5.11714e-14	8.1315e-13	Up	0.0001	0.0001	0	1	1	noDEG	0.0001	6.81748	-16.057	1.10058e-14	2.0702e-13	Down
TRINITY_DN92992_c5_g1	20.3728	4.14345	2.29774	1.88697e-15	3.91562e-14	Up	4.90641	4.14345	0.243833	0.729509	0.880686	noDEG	4.90641	20.3728	-2.05391	3.23196e-16	8.0625e-15	Down
TRINITY_DN80566_c2_g1	7.01308	0.31145	4.49297	3.23458e-18	1.06741e-16	Up	0.531447	0.31145	0.770922	0.522054	0.755166	noDEG	0.531447	7.01308	-3.72205	1.94107e-18	7.04127e-17	Down
TRINITY_DN54405_c0_g1	29.8753	9.73859	1.61717	0.00771794	0.0134471	Up	5.37155	9.73859	-0.858374	0.0764915	0.257887	noDEG	5.37155	29.8753	-2.47554	0.000152582	0.000387953	Down
TRINITY_DN48668_c0_g1	17.9656	0.0001	17.4549	8.0184e-12	8.14288e-11	Up	0.0001	0.0001	0	1	1	noDEG	0.0001	17.9656	-17.4549	1.96728e-12	2.35176e-11	Down
TRINITY_DN49731_c0_g1	6.50565	0.0504493	7.01071	2.66858e-08	1.33731e-07	Up	0.0001	0.0504493	-8.97869	0.776978	1	noDEG	0.0001	6.50565	-15.9894	7.30684e-11	6.31881e-10	Down
TRINITY_DN61530_c0_g1	11.4316	1.9412	2.558	0.000805022	0.00173276	Up	1.53216	1.9412	-0.34138	0.532778	0.762516	noDEG	1.53216	11.4316	-2.89938	2.69623e-05	7.89052e-05	Down
TRINITY_DN46949_c0_g1	9.43625	2.3944	1.97855	0.00235081	0.00459788	Up	1.30574	2.3944	-0.874803	0.145132	0.378578	noDEG	1.30574	9.43625	-2.85335	2.04129e-09	1.31446e-08	Down
TRINITY_DN89760_c2_g3	28.1192	0.160494	7.45289	5.25194e-25	3.72848e-23	Up	0.0297659	0.160494	-2.43079	0.264508	1	noDEG	0.0297659	28.1192	-9.88368	1.29517e-15	2.89916e-14	Down
TRINITY_DN74749_c0_g5	5.12054	0.0001	15.644	4.60073e-08	2.19907e-07	Up	0.051811	0.0001	9.01711	0.850763	1	noDEG	0.051811	5.12054	-6.62689	6.40793e-07	2.52924e-06	Down
TRINITY_DN65757_c0_g1	6.26542	0.0001	15.9351	2.49436e-09	1.53579e-08	Up	0.0263878	0.0001	8.04373	0.676551	1	noDEG	0.0263878	6.26542	-7.8914	8.01233e-08	3.75126e-07	Down
TRINITY_DN70352_c0_g2	35.5703	4.32672	3.03933	1.97263e-11	1.84717e-10	Up	8.33458	4.32672	0.945836	0.0488064	0.192873	noDEG	8.33458	35.5703	-2.09349	1.83446e-08	9.73164e-08	Down
TRINITY_DN78568_c2_g1	10.9866	0.0001	16.7454	5.20867e-09	3.00669e-08	Up	0.0001	0.0001	0	1	1	noDEG	0.0001	10.9866	-16.7454	1.31886e-09	8.82399e-09	Down
TRINITY_DN66427_c4_g1	10.3126	0.0648662	7.31273	6.09298e-15	1.15182e-13	Up	0.0886757	0.0648662	0.451071	0.940191	1	noDEG	0.0886757	10.3126	-6.86166	1.26029e-15	2.82962e-14	Down
TRINITY_DN82021_c0_g2	11.0144	0.569053	4.27468	4.84278e-12	5.13965e-11	Up	0.590796	0.569053	0.0540977	0.842102	0.937034	noDEG	0.590796	11.0144	-4.22059	4.28024e-25	3.38717e-23	Down
TRINITY_DN79791_c1_g7	5.64732	0.0001	15.7853	2.59895e-06	8.93898e-06	Up	0.0001	0.0001	0	1	1	noDEG	0.0001	5.64732	-15.7853	7.96453e-07	3.08807e-06	Down
TRINITY_DN79356_c1_g1	17.4172	0.0001	17.4102	6.70439e-10	4.62009e-09	Up	0.0001	0.0001	0	1	1	noDEG	0.0001	17.4172	-17.4102	1.64487e-10	1.32143e-09	Down
TRINITY_DN93083_c3_g3	9.85208	0.621701	3.98614	2.28151e-14	3.87272e-13	Up	4.27199	0.621701	2.78061	2.76e-06	0.000100917	noDEG	4.27199	9.85208	-1.20552	0.000891728	0.00195462	Down
TRINITY_DN71869_c0_g1	5.71364	0.0001	15.8021	1.24348e-14	2.2224e-13	Up	0.0001	0.0001	0	1	1	noDEG	0.0001	5.71364	-15.8021	2.51381e-15	5.35419e-14	Down
TRINITY_DN90000_c2_g3	11.6593	2.4976	2.22286	0.000177719	0.000434761	Up	0.942735	2.4976	-1.40562	0.0817188	0.268627	noDEG	0.942735	11.6593	-3.62848	8.28957e-11	7.08617e-10	Down
TRINITY_DN86329_c0_g2	12.216	5.01757	1.28371	4.70714e-05	0.000128602	Up	4.30659	5.01757	-0.220441	0.367664	0.632641	noDEG	4.30659	12.216	-1.50415	5.19796e-08	2.52143e-07	Down
TRINITY_DN69791_c0_g2	14.5954	1.72603	3.07998	2.23592e-06	7.78745e-06	Up	1.538	1.72603	-0.166408	0.776529	0.903947	noDEG	1.538	14.5954	-3.24638	2.94804e-07	1.24004e-06	Down
TRINITY_DN60918_c2_g1	38.4768	6.68544	2.52489	3.1304e-14	5.17916e-13	Up	12.1248	6.68544	0.858864	0.0786582	0.262191	noDEG	12.1248	38.4768	-1.66603	1.9196e-06	6.94507e-06	Down
TRINITY_DN83099_c0_g1	8.39202	0.0116534	9.49213	2.47592e-12	2.79012e-11	Up	0.0564361	0.0116533	2.27587	0.686521	1	noDEG	0.056436	8.39202	-7.21626	6.90986e-16	1.62594e-14	Down
TRINITY_DN81080_c2_g2	8.83505	0.0001	16.431	1.522e-13	2.19828e-12	Up	0.0443353	0.0001	8.79231	0.850763	1	noDEG	0.0443353	8.83505	-7.63864	1.09368e-11	1.12162e-10	Down
TRINITY_DN46324_c0_g3	5.52913	0.0001	15.7548	1.09633e-07	4.87549e-07	Up	0.0001	0.0001	0	1	1	noDEG	0.0001	5.52913	-15.7548	3.11843e-08	1.58061e-07	Down
TRINITY_DN76463_c2_g2	11.0105	0.956404	3.52512	4.11079e-05	0.000113641	Up	1.69199	0.956404	0.823027	0.304549	0.573363	noDEG	1.69199	11.0105	-2.70209	0.00953162	0.0167493	Down
TRINITY_DN73645_c0_g1	9.27115	2.18788	2.08321	0.00363527	0.00682281	Up	1.60131	2.18788	-0.450286	0.370959	0.635131	noDEG	1.60131	9.27115	-2.5335	1.01069e-09	6.92439e-09	Down
TRINITY_DN66710_c0_g3	11.6172	0.0001	16.8259	5.93629e-11	5.0377e-10	Up	0.0001	0.0001	0	1	1	noDEG	0.0001	11.6172	-16.8259	1.44086e-11	1.44371e-10	Down
[truncated: 36,882 more rows]
