# Supplementary material for: Biosynthesis and Signal Transduction of ABA, JA, and BRs in Response to Drought Stress of Kentucky Bluegrass
Source: Int J Mol Sci. 2019 Mar 14;20(6):1289. doi: 10.3390/ijms20061289 (PMC6471471; doi:10.3390/ijms20061289)
Supplement: Supplementary file 1 [file ijms-20-01289-s001.zip › Table s5 The primers used for qRT -PCR.xlsx]

## Sheet: Sheet1
Gene	Forward	Reverse
TRINITY_DN59234_c0_g1	CTATCACACATGCCCGGTTG	ACAATTCGTGTCTCCTGCCT
TRINITY_DN68732_c1_g2	GTCTCGTTGTTGACCACGTC	GACGGATACCTCAAGCCGTA
TRINITY_DN76901_c0_g1	AGCTTCATCCTGCAAGTCCT	TGCCACTTATCACTCGTCCA
TRINITY_DN83801_c0_g2	TGACTGAAGGGAGCAACCAT	CCACGTACGAGGACAAGGAT
TRINITY_DN93026_c3_g1	ATCGGAGTGGGCTCTAAACC	TCTGCAAAGTAGACCAGCCA
TRINITY_DN59578_c0_g2	GAATGGAGCGTGTCCTTGTC	GCCCAACGTATCCAAGATGG
TRINITY_DN85457_c1_g5	AGCTACAGCCATCAATCCCA	GCGCTGTCCAAACCTAGAAG
TRINITY_DN87540_c3_g2	TTGACATCCCTGTGGCAAAC	ATGGAGTTCGTACCCGAGTC
TRINITY_DN88102_c0_g1	TGGAGTCAGCTACTGCCATT	CAACAGAACTTCGGGTGCAA
TRINITY_DN83317_c0_g3	TAGGAGTCGGAGGAGGAGTG	ATCAAACCGCCTAACGAGAG
TRINITY_DN89856_c2_g2	TACTACAAGGGCTGCGATGA	CGTCATGGAGACGAGGAAGA
TRINITY_DN69254_c0_g1	TCACCAAAGAGAGAGCCCTG	AATCAGCGAAGGCGTTGGAG
TRINITY_DN73782_c0_g1	ATCGTCTGCAGCTACAACCC	CGGCCGACATGTATGCTTAG
TRINITY_DN75345_c2_g2	GCGCTCTGGATGTTGTTGAT	AGACCTGGAGGTTGTGAAGG
TRINITY_DN90986_c1_g2	GCCTGAGTCGTGGTTATTTG	GGAACCCGCTAAAAGGAGTC
TRINITY_DN68335_c2_g1	CCATGCTCACCTTCACGAAC	TTCCGGAGAAGAAGCAGGAG
TRINITY_DN79778_c0_g1	AGTGGAACGGCTATCGAGTT	TGGCAAGGATAAGGCACTCA
TRINITY_DN72637_c0_g2	CGATGGTCTGGTCCTCGAT	GCAGAGTCCTACTGGACAGG
TRINITY_DN79860_c3_g1	CGTCCTGCCTCTTAGCATCT	GACGCAGGTCAGAAAGCAAT
TRINITY_DN74404_c2_g2	TTTGCCACCTCAGTCTCCAA	GAGAAGGTGGTCGAGAGGAG
TRINITY_DN58477_c2_g1	GTCGAAGGTGAGCGAGTAGA	GGTTCGATCTGGTCGGGTTA
TRINITY_DN75475_c0_g1	GCATGATCTCACCATGCCAA	GCCAGAATCTCCAGCTTACC
TRINITY_DN57736_c3_g1	AGAATGGCGATCCTCGTCTT	TGGGAAGGAGGTATGCGTTT
TRINITY_DN79045_c1_g3	ACAGGACAGAGTAGGTGTGG	ACTTTCTACCTGTCGTCGCA
TRINITY_DN83665_c0_g1	TCACCAAAGAGAGAGCCCTG	TCAGAGGCAGCTAGGATTCG
TRINITY_DN93878_c2_g1	CGCGTTCCTTGACCTTACAA	CGACTTCGATGGCTTCTTCC
